# Supplementary material for: Reduction of inflammatory biomarkers underlies extracellular vesicle mediated functional recovery in an aged monkey model of cortical injury
Source: Front Aging Neurosci. 2025 Jul 9;17:1605144. doi: 10.3389/fnagi.2025.1605144 (PMC12283759; doi:10.3389/fnagi.2025.1605144)
Supplement: Supplementary file 1 [file Table_1.xlsx]

## Sheet: Table S1 Olink CV, LOD, control
Table S1: No. of proteins with %CV within definted intervals
Olink panel	<5%	≥5-<10%	≥10-<15%	≥15%	N/A
Target 96Inflammation	49	19	5	1	18
NPX data- Plasma
Panel	Olink Target 96 Inflammation(v.3023)	Olink Target 96 Inflammation(v.3023)	Olink Target 96 Inflammation(v.3023)	Olink Target 96 Inflammation(v.3023)	Olink Target 96 Inflammation(v.3023)	Olink Target 96 Inflammation(v.3023)	Olink Target 96 Inflammation(v.3023)	Olink Target 96 Inflammation(v.3023)	Olink Target 96 Inflammation(v.3023)	Olink Target 96 Inflammation(v.3023)	Olink Target 96 Inflammation(v.3023)	Olink Target 96 Inflammation(v.3023)	Olink Target 96 Inflammation(v.3023)	Olink Target 96 Inflammation(v.3023)	Olink Target 96 Inflammation(v.3023)	Olink Target 96 Inflammation(v.3023)	Olink Target 96 Inflammation(v.3023)	Olink Target 96 Inflammation(v.3023)	Olink Target 96 Inflammation(v.3023)	Olink Target 96 Inflammation(v.3023)	Olink Target 96 Inflammation(v.3023)	Olink Target 96 Inflammation(v.3023)	Olink Target 96 Inflammation(v.3023)	Olink Target 96 Inflammation(v.3023)	Olink Target 96 Inflammation(v.3023)	Olink Target 96 Inflammation(v.3023)	Olink Target 96 Inflammation(v.3023)	Olink Target 96 Inflammation(v.3023)	Olink Target 96 Inflammation(v.3023)	Olink Target 96 Inflammation(v.3023)	Olink Target 96 Inflammation(v.3023)	Olink Target 96 Inflammation(v.3023)	Olink Target 96 Inflammation(v.3023)	Olink Target 96 Inflammation(v.3023)	Olink Target 96 Inflammation(v.3023)	Olink Target 96 Inflammation(v.3023)	Olink Target 96 Inflammation(v.3023)	Olink Target 96 Inflammation(v.3023)	Olink Target 96 Inflammation(v.3023)	Olink Target 96 Inflammation(v.3023)	Olink Target 96 Inflammation(v.3023)	Olink Target 96 Inflammation(v.3023)	Olink Target 96 Inflammation(v.3023)	Olink Target 96 Inflammation(v.3023)	Olink Target 96 Inflammation(v.3023)	Olink Target 96 Inflammation(v.3023)	Olink Target 96 Inflammation(v.3023)	Olink Target 96 Inflammation(v.3023)	Olink Target 96 Inflammation(v.3023)
Assay	IL8	VEGFA	CD8A	MCP-3	GDNF	CDCP1	CD244	IL7	OPG	LAP TGF-beta-1	uPA	IL6	IL-17C	MCP-1	IL-17A	CXCL11	AXIN1	TRAIL	IL-20RA	CXCL9	CST5	IL-2RB	IL-1 alpha	OSM	IL2	CXCL1	TSLP	CCL4	CD6	SCF	IL18	SLAMF1	TGF-alpha	MCP-4	CCL11	TNFSF14	FGF-23	IL-10RA	FGF-5	MMP-1	LIF-R	FGF-21	CCL19	IL-15RA	IL-10RB	IL-22 RA1	IL-18R1	PD-L1	Beta-NGF
Uniprot ID	P10145	P15692	P01732	P80098	P39905	Q9H5V8	Q9BZW8	P13232	O00300	P01137	P00749	P05231	Q9P0M4	P13500	Q16552	O14625	O15169	P50591	Q9UHF4	Q07325	P28325	P14784	P01583	P13725	P60568	P09341	Q969D9	P13236	P30203	P21583	Q14116	Q13291	P01135	Q99616	P51671	O43557	Q9GZV9	Q13651	P12034	P03956	P42702	Q9NSA1	Q99731	Q13261	Q08334	Q8N6P7	Q13478	Q9NZQ7	P01138
OlinkID	OID00471	OID00472	OID05124	OID00474	OID00475	OID00476	OID00477	OID00478	OID00479	OID00480	OID00481	OID00482	OID00483	OID00484	OID00485	OID00486	OID00487	OID00488	OID00489	OID00490	OID00491	OID00492	OID00493	OID00494	OID00495	OID00496	OID00497	OID00498	OID00499	OID00500	OID00501	OID00502	OID00503	OID00504	OID00505	OID00506	OID00507	OID00508	OID00509	OID00510	OID00511	OID00512	OID00513	OID00514	OID00515	OID00516	OID00517	OID00518	OID00519
CONTROL_SAMPLE_US_CS_AS_2 1	3.36037	9.96086	9.0273	0.67104	1.08543	0.86396	4.81656	0.84636	9.13717	6.10796	9.30467	2.14524	2.11512	12.3576	0.93035	5.83676	0.5904	6.64391	0.84282	5.85681	4.53307	0.55392	-1.59581	2.87903	0.28322	4.64733	0.25687	5.35225	4.77032	8.63691	8.62521	1.94835	1.58101	12.0251	7.32817	3.27096	0.02989	1.07139	1.44531	10.899	2.45637	3.99065	7.11094	0.8038	5.95737	0.26141	6.85769	4.05438	0.70369
CONTROL_SAMPLE_US_CS_AS_2 2	3.57094	10.0481	9.046	0.37374	1.06266	0.9373	4.90953	0.94697	9.1451	6.10577	9.27462	2.27797	2.0602	12.392	1.5094	5.78718	0.65625	6.6534	1.02216	5.93182	4.59603	0.71718	-1.45148	2.78049	0.3353	4.76256	0.54083	5.39559	4.64624	8.55646	8.75625	1.92969	1.37748	11.8977	7.45114	3.35046	0.12377	1.02472	1.38008	10.9646	2.37101	4.03534	7.15511	0.9473	6.0698	0.8331	6.92038	4.0714	0.73402
LOD	-0.15424	1.20528	0.71914	0.5012	0.14026	-1.90648	0.43616	0.48791	0.68764	1.06249	0.58924	1.51252	0.371	0.89191	1.19066	0.78806	0.81362	-0.75245	0.8815	0.43773	-1.27094	0.60869	-1.15321	0.15113	1.02877	0.65861	0.57265	1.47817	0.18979	0.76267	0.93028	1.21765	-1.03015	0.93587	1.10194	1.38298	-0.55769	0.96832	1.20286	0.92709	0.65321	0.42673	0.09555	0.81173	1.44282	0.96698	0.41101	1.08565	1.18996
Missing Data freq. PLASMA	0	0	0.81818	0.95455	0	0	0.38636	0	0	0	0	0	0.56818	0	0.61364	0	0.04545	0	0.06818	0	0	0.70455	0.90909	0	0.97727	0	0.65909	0	0	0	0	0.22727	0	0	0	0	0	0.36364	0.02273	0	0	0	0	0.97727	0	0.38636	0	0	1
Missing Data freq. CSF	0	0	0.71	0.98	0.67	0	0.65	0	0	0	0	0	0.85	0	0.94	0.02	0.81	0.25	0.56	0.58	0	0.96	0.67	0.79	0.92	0.42	0.77	0	0.77	0	0	0.92	0	0	0.04	0.6	0.33	0.77	0	0	0	0.25	0	0.94	0	1	0.06	0.96	1
Normalization	IPC Normalized	IPC Normalized	IPC Normalized	IPC Normalized	IPC Normalized	IPC Normalized	IPC Normalized	IPC Normalized	IPC Normalized	IPC Normalized	IPC Normalized	IPC Normalized	IPC Normalized	IPC Normalized	IPC Normalized	IPC Normalized	IPC Normalized	IPC Normalized	IPC Normalized	IPC Normalized	IPC Normalized	IPC Normalized	IPC Normalized	IPC Normalized	IPC Normalized	IPC Normalized	IPC Normalized	IPC Normalized	IPC Normalized	IPC Normalized	IPC Normalized	IPC Normalized	IPC Normalized	IPC Normalized	IPC Normalized	IPC Normalized	IPC Normalized	IPC Normalized	IPC Normalized	IPC Normalized	IPC Normalized	IPC Normalized	IPC Normalized	IPC Normalized	IPC Normalized	IPC Normalized	IPC Normalized	IPC Normalized	IPC Normalized
[truncated: 45 more columns]

## Sheet: Table S2 Olink Raw Data plasma
Table S2: Raw Expression Values from Olink PEA of plasma biomarkers per case and timepoint
Assay	Animal	Age	Group	Timepoint	GroupxTime	IL8	VEGFA	GDNF	CDCP1	OPG	LAP TGF-beta-1	uPA	IL6	MCP-1	CXCL11	AXIN1	TRAIL	CXCL9	CST5	OSM	CXCL1	CCL4	CD6	SCF	IL18	TGF-alpha	MCP-4	CCL11	TNFSF14	FGF-23	FGF-5	MMP-1	LIF-R	FGF-21	CCL19	IL-10RB	IL-18R1	PD-L1	TRANCE	HGF	IL-12B	MMP-10	TNF	CCL23	CD5	CCL3	Flt3L	CXCL6	CXCL10
P_A1	SM72	19	1	1	1_1	4.37636	9.79958	1.49085	-0.1552	8.26622	5.57261	9.86725	3.64886	11.2632	6.34612	1.90551	4.60183	2.54264	4.5698	1.61379	7.39491	5.66468	1.81762	6.37371	7.4454	1.5926	15.1588	7.46768	2.03628	-0.30655	1.61265	13.1333	4.28637	4.75041	8.86735	7.02785	3.86546	4.10089	5.46341	6.17347	6.5057	3.2918	2.21145	2.10412	2.23336	4.37439	8.71659	4.01903	7.89753
P_A2	SM72	19	1	2	1_2	6.07314	10.989	1.16973	0.21915	8.86865	5.80255	9.40924	10.1891	11.6195	5.27141	2.0023	3.01286	1.9542	4.255	4.43401	8.42159	5.78501	1.23776	5.72419	8.1664	1.17851	12.8943	7.72407	1.78763	0.31025	1.47547	12.1089	4.32893	7.94329	8.77361	7.28102	4.39291	8.35885	3.26249	8.12938	5.74098	7.43733	1.81765	1.98876	2.04801	4.68873	8.01055	3.93631	6.77046
P_A3	SM72	19	1	3	1_3	4.69478	9.99841	2.37124	0.53688	9.18877	5.94164	10.4657	3.68771	12.0649	6.9495	2.28902	4.59413	2.99366	4.58754	1.62525	7.04072	6.76541	2.20568	6.98193	7.79717	1.93919	15.2851	7.79238	2.61194	1.55606	1.91408	13.6658	4.70675	6.02375	9.23088	7.35282	4.52087	4.69087	5.68712	7.13372	6.89087	4.40968	3.08979	2.40078	2.75314	5.84271	9.68308	4.75697	9.10905
P_A4	SM72	19	1	4	1_4	4.65752	9.68616	1.95045	0.13273	8.56561	5.39966	9.76882	2.72902	11.015	6.35819	1.75076	4.28403	2.27976	4.32858	0.82279	6.35661	6.06165	1.77565	6.56481	7.53157	1.2817	14.3144	7.12084	1.94445	1.26532	1.4182	13.412	4.26979	6.44681	8.09132	7.06065	3.79148	4.47049	5.33032	6.56166	6.93323	3.34201	2.63241	2.06324	2.46188	4.87569	8.63745	3.37694	7.93806
P_A5	SM72	19	1	5	1_5	3.8802	9.92058	2.13863	0.02308	8.99151	5.7326	9.85422	3.46502	11.5997	5.88831	1.51092	4.18399	2.33423	4.50649	1.3298	7.24415	5.41474	1.75258	6.36045	7.28454	1.71739	14.317	7.64954	1.93455	1.09846	1.62036	14.2434	4.09461	5.01522	6.90715	6.92273	3.88356	4.19646	4.80156	6.39916	6.14239	3.40217	2.18266	2.2648	2.16864	4.15838	9.03567	3.93344	8.10906
P_B1	SM77	22	1	1	1_1	6.87487	9.82228	1.87563	0.04917	8.82882	5.40797	10.0004	3.50091	11.4948	6.03919	2.29627	3.82062	2.02047	4.25198	0.81059	8.2749	6.55972	2.10448	6.2481	7.88906	1.746	13.8646	7.86366	2.17765	3.51803	1.70817	13.8072	3.31719	2.06876	6.89395	7.11118	3.72275	3.30417	4.75296	6.73171	7.68114	3.62796	3.05528	2.21691	2.94315	5.44546	8.76236	3.65837	8.35116
P_B2	SM77	22	1	2	1_2	5.00005	10.8243	1.43182	-0.18145	8.97995	5.43946	9.52684	8.65334	12.4863	5.20262	1.79384	3.93105	1.50856	3.99184	2.69259	8.24283	6.78093	1.92709	6.99065	8.55476	1.90689	12.632	7.94064	1.69253	1.3716	1.55748	12.8272	3.0183	4.63902	6.95785	6.95464	4.17548	4.97926	3.20923	6.71144	7.273	4.64714	2.67062	2.14784	2.9954	5.61029	8.17318	3.14011	7.65029
P_B3	SM77	22	1	3	1_3	5.35011	9.99298	2.7891	0.3765	9.47406	5.57894	10.2646	3.43568	12.0866	6.67291	2.05697	3.58799	1.98055	4.21772	0.44851	7.10751	7.20168	2.53274	6.77883	8.01521	1.95007	14.3447	8.0504	2.14822	4.64479	1.7902	14.2848	3.47884	5.51744	7.10482	7.08521	4.02402	3.7276	5.08562	6.79804	8.20298	4.0666	3.17454	2.07139	3.21463	6.1213	9.13792	3.56124	8.93567
P_B4	SM77	22	1	4	1_4	4.25759	9.98609	2.1821	0.19781	8.84141	5.34755	9.93532	3.32672	12.0136	6.32937	1.85571	4.18489	1.70645	4.41525	0.68358	6.52779	6.72682	2.01191	6.19237	8.08949	1.94848	14.049	7.99712	1.97301	5.54765	1.85421	14.3	3.12401	2.87612	7.17912	7.01919	3.76388	3.32119	4.52523	6.46145	7.46522	3.60655	3.03054	2.36962	2.89322	5.49187	8.70552	3.14102	8.47417
P_B5	SM77	22	1	5	1_5	3.98554	10.1366	2.46354	0.11649	9.28915	5.33262	10.0321	3.26078	12.1752	6.53654	1.69327	4.01249	1.86892	4.10667	0.83993	6.76052	7.34868	1.96439	6.58743	7.99518	2.1971	14.1043	8.13006	1.91034	6.21788	1.59589	14.9155	2.98587	3.04645	7.22918	6.80826	4.09503	3.07513	4.74682	5.98649	7.41131	3.6483	3.20373	2.42079	2.74407	6.24319	8.91304	3.92402	8.56898
P_C1	SM76	19	2	1	2_1	5.05584	9.85652	3.42097	-0.12978	8.50849	5.12378	10.6363	4.10828	11.5893	6.0773	1.70564	4.51238	2.24692	4.69674	0.96612	5.60982	5.86814	1.7877	5.53271	7.92238	1.81493	14.1055	8.20525	2.26553	1.22867	1.55036	13.9442	3.07368	2.60773	7.59558	6.83011	3.77231	2.93232	5.09517	6.11178	6.95392	5.43444	2.55135	1.44126	2.0247	4.44863	7.8744	3.5787	8.89597
P_C2	SM76	19	2	2	2_2	4.49195	10.7986	2.18744	-0.10699	8.95375	5.4061	10.0391	8.16578	12.0966	5.29306	1.82258	3.98772	1.67783	4.66057	1.19476	6.4041	6.13563	1.03546	6.02265	8.26756	1.79771	12.6032	7.96418	1.82882	0.5741	1.73349	13.5777	2.85109	6.14821	7.17704	6.72283	4.24565	6.2195	3.28151	6.29609	6.60858	7.91863	2.62903	1.54256	1.99507	4.71881	8.08576	2.65611	7.3912
P_C3	SM76	19	2	3	2_3	8.40058	9.87121	3.34596	-0.08269	8.95696	5.76602	10.6769	3.80574	11.7879	6.41851	3.44511	4.29575	2.2751	4.57978	0.70563	9.6535	6.1942	1.92969	6.12438	7.88095	1.83149	13.6827	7.86872	2.19698	4.88937	1.73826	13.6689	3.03058	3.85062	7.40194	6.91157	3.93123	3.62096	5.3043	7.16384	7.06194	6.08611	2.91924	1.33646	2.14794	4.89696	8.53052	3.20292	9.28327
P_C4	SM76	19	2	4	2_4	4.04547	9.88094	2.93626	-0.01766	8.36653	5.04397	10.2024	4.09209	11.679	6.31243	1.78538	4.35351	1.94475	4.79017	0.56133	5.39754	6.22224	1.71326	5.77223	7.88746	1.94992	12.8957	7.62856	1.94582	3.72561	1.42544	13.4771	3.12739	5.14324	7.15064	6.45438	3.65977	2.70511	5.13437	6.40519	6.89543	4.83275	2.64465	1.24387	1.9728	4.77929	7.9853	3.20833	8.33189
P_C5	SM76	19	2	5	2_5	5.78954	10.2846	3.22078	0.12155	8.94513	5.42722	10.6541	3.49219	11.7593	6.48077	2.22486	4.49264	2.21776	4.66985	1.18065	6.85525	6.33673	2.10677	6.14347	8.13254	2.23766	13.4754	7.97467	2.31462	5.51952	1.71863	14.2814	3.24088	2.89936	7.61617	6.57598	4.02811	3.11274	5.6127	6.69759	6.88193	5.52637	2.69487	1.45624	1.85135	5.06653	8.62461	3.74005	8.73637
P_D1	AM385	21	1	1	1_1	3.96611	9.36082	3.50359	-0.0075	8.61287	5.13877	9.72019	2.92494	11.2538	6.56826	1.74822	4.6956	1.7002	4.44257	3.53173	5.61207	5.71422	1.69341	5.80251	7.35062	1.59664	14.1935	7.4879	1.7783	-0.3863	1.75667	12.4355	3.39873	2.84988	6.86879	6.75375	3.81423	3.26755	5.36163	5.76496	6.36436	3.34512	2.56255	1.88636	2.5305	4.31621	7.9192	3.68342	8.16035
P_D2	AM385	21	1	2	1_2	6.28023	10.1328	2.48125	0.39979	9.11289	5.67992	9.84029	8.33605	12.5212	5.88202	2.95089	4.71755	1.17492	4.31849	4.0121	6.86535	5.43809	1.73905	5.88048	7.22563	1.20901	13.7568	7.95087	2.20948	0.4422	1.88919	12.3235	3.33065	5.57371	7.12606	7.02713	3.84681	4.72038	4.17409	6.86503	6.08516	3.45458	2.51591	2.35958	2.65735	4.06154	8.07764	3.30974	7.63335
P_D3	AM385	21	1	3	1_3	5.14734	9.9798	4.15859	0.68953	9.06726	6.14705	10.5237	3.77461	12.0062	6.73771	2.3016	5.28585	1.78355	4.83629	3.83968	7.12983	5.9837	2.16092	6.47447	7.36982	2.07316	14.0429	7.7328	2.28573	0.6661	2.31727	12.9544	4.0226	4.71727	7.64687	6.91003	4.27652	3.98134	6.05623	7.55301	6.67842	3.85952	3.33944	2.47625	2.82833	4.75032	8.75455	4.43955	8.53494
P_D4	AM385	21	1	4	1_4	9.44625	10.0268	4.16849	0.86001	9.15634	5.94537	10.3613	2.85482	11.9331	6.72561	3.73601	5.08611	1.88472	4.81468	3.85916	10.1081	6.91373	2.21855	6.22135	7.48288	2.09739	13.5723	7.53305	2.55291	0.12156	2.2623	13.4721	3.80301	3.67583	7.27344	7.1081	4.23392	4.20424	6.02261	8.07129	7.11703	3.77402	3.59827	2.50654	2.91625	5.80912	8.64721	4.09558	8.2893
P_D5	AM385	21	1	5	1_5	5.70628	9.89656	3.24294	0.61694	9.2845	5.45769	9.9502	3.77663	11.7782	7.08945	2.1168	4.84993	1.71568	4.56049	3.83415	7.6626	7.50314	2.10686	5.94307	7.38318	1.97442	13.6419	7.30129	2.01595	0.49739	2.07748	13.4113	3.57005	4.24225	7.00601	6.97044	3.87201	3.68942	5.51951	6.36469	7.62029	3.30659	3.84303	2.53372	2.65837	6.4722	8.28702	3.55462	8.68913
P_E1	SM80	18	2	1	2_1	4.3374	9.81683	2.8315	0.13834	8.42345	5.29886	10.5068	4.03244	11.7516	5.92725	2.0168	4.51758	1.63933	4.54151	1.35711	4.59967	6.28156	2.18455	6.59049	7.89487	1.77951	14.1473	8.10312	2.56435	0.4766	3.61495	14.1879	3.49509	5.39136	7.05395	6.99174	4.07084	3.7845	5.86378	6.40323	6.51933	4.95807	3.13731	2.56024	3.02799	5.08485	8.8461	4.52771	8.79386
P_E2	SM80	18	2	2	2_2	4.54734	10.2143	2.33477	-0.32639	9.02068	5.55237	10.2572	7.33538	12.5428	5.25491	1.83359	4.11862	0.90244	4.85859	2.56881	5.70677	5.69605	1.62816	6.68254	7.64708	1.63365	12.8408	7.92121	1.97647	0.36081	3.01795	12.7752	3.13153	5.62286	6.63956	6.84461	3.92066	5.12592	4.21557	7.01313	5.86174	7.503	2.61507	2.12847	2.35232	4.37448	8.61709	3.72731	7.93729
P_E3	SM80	18	2	3	2_3	3.70969	9.732	3.81301	0.08857	8.6396	5.63811	10.6689	3.46362	11.9148	6.68481	1.91236	4.30672	1.63148	4.4679	1.14283	4.40774	5.81239	1.89813	6.62936	8.05454	2.10065	14.0705	8.04655	2.39465	1.77666	3.20266	13.5705	3.65463	5.48166	7.11351	7.06133	3.79357	4.2574	5.52988	6.98562	6.86839	4.69488	2.89146	2.48369	2.68608	4.47198	9.11613	3.73003	8.99905
P_E4	SM80	18	2	4	2_4	2.97717	9.56875	3.37986	-0.00346	8.44657	5.44689	10.3801	3.40287	11.6105	5.80214	1.2927	4.169	1.37881	4.44446	0.49467	4.73417	5.53281	1.88106	6.91267	7.60496	1.63758	13.3802	7.9435	1.97171	2.25572	2.90464	13.3425	3.5273	5.28173	6.74591	6.79511	3.59608	3.82415	5.64091	7.13338	6.07376	4.53049	2.60314	2.16657	2.01174	4.02933	8.96328	3.87917	8.43113
P_E5	SM80	18	2	5	2_5	3.58682	10.0592	3.26193	0.35608	9.0364	5.41034	10.5907	3.13253	11.8356	6.26718	1.90234	3.75247	1.5937	4.47309	0.89867	5.41115	6.76612	2.03135	7.00742	7.80018	2.34099	13.5252	8.22609	2.25235	4.48578	2.52372	15.1266	3.44333	6.81157	6.77117	6.95958	3.94559	3.96499	5.30654	6.38356	6.63447	4.45862	2.68505	2.53367	2.48831	5.60514	9.19824	3.42748	8.93002
P_F1	SM75	22	1	1	1_1	3.15738	9.93555	4.01313	-0.42239	9.54803	4.85494	10.1086	4.84537	12.0378	6.59388	1.29336	3.83315	1.38178	4.58752	0.59237	4.81129	5.66565	2.0618	5.69969	6.79624	1.66072	14.2816	8.32585	2.3351	1.80317	1.26157	14.3575	3.56599	4.8444	6.88496	6.85598	4.41926	4.17091	3.89825	5.65698	6.60061	3.31969	3.18141	1.34502	2.49339	4.26673	8.84629	3.60224	8.96371
P_F2	SM75	22	1	2	1_2	7.44529	10.7237	3.08382	-0.10451	9.56478	5.49942	10.4066	8.84298	12.5465	5.24892	3.06234	4.18264	1.06935	4.54504	3.18233	8.68157	5.78196	1.97491	5.99071	7.2	1.61357	13.0657	8.2925	2.42599	1.58728	1.52033	13.602	3.54636	2.76142	7.22402	6.98183	4.58007	6.32	3.21207	7.01766	6.11394	3.49858	2.9821	1.79246	2.86134	4.43853	9.01934	3.30963	8.17885
P_F3	SM75	22	1	3	1_3	5.35553	10.3789	4.23666	-0.03241	9.59706	5.32561	10.1335	5.2324	12.4077	5.93396	1.88683	4.32662	0.918	4.81794	1.64843	6.74489	6.86286	2.12821	6.2934	7.24804	2.11926	14.0045	8.47524	2.51679	5.7681	1.68711	15.1839	4.06652	3.18184	7.27756	7.1892	4.6684	4.33507	4.6396	7.19966	6.8327	3.37711	3.77714	1.79711	2.73509	5.76453	8.91168	4.65555	8.94415
P_F4	SM75	22	1	4	1_4	3.95735	10.3222	3.78379	-0.17854	9.34279	5.22615	10.1926	3.98878	12.1218	5.85666	1.79489	4.35407	0.52785	4.87947	1.12591	5.0621	5.71243	2.32054	6.16316	6.80901	1.99161	13.667	8.24578	2.29641	5.98326	1.54855	14.9583	3.7964	3.13298	7.06484	6.94043	4.41012	3.82942	4.49322	6.85757	6.37983	3.18479	3.41356	1.66032	2.52606	4.33382	8.73009	4.40709	9.05045
P_F5	SM75	22	1	5	1_5	4.49584	10.2516	3.6526	-0.54848	9.08829	5.09708	9.79626	4.70643	12.0859	5.40883	2.22786	4.42301	0.81199	4.61046	0.80126	5.34733	5.86318	1.98331	6.50584	6.8152	1.58034	13.5722	8.26779	2.26188	5.21915	1.35548	13.8211	3.508	4.42217	6.98377	6.76293	4.53794	4.15605	4.73088	6.59059	6.36027	2.91786	3.16186	1.44033	2.34189	4.54525	8.50949	3.90245	8.94556
P_G1	SM74	20	2	1	2_1	3.55277	9.92341	4.18287	0.69772	8.82055	5.02608	10.1802	4.19306	12.1139	6.61991	1.82613	5.06501	1.75868	4.71049	1.25812	6.25701	6.4284	2.1499	4.94488	7.72854	1.94269	14.5909	7.79267	2.20521	0.3304	1.4297	14.3678	3.29647	3.28666	7.53905	7.05561	3.51918	4.34807	5.00049	6.55558	6.90097	3.56271	3.20641	1.69959	2.35621	4.9777	7.3017	4.18976	9.02276
P_G2	SM74	20	2	2	2_2	4.45201	10.6158	3.31706	0.12124	8.66736	5.17611	9.32865	7.47713	11.4213	4.96703	2.22583	4.73056	0.95058	4.68758	2.91179	7.38949	5.6837	1.38522	5.42155	7.85222	1.30012	11.5255	6.6244	1.77952	0.1745	1.27008	11.8845	3.22878	5.49698	6.59694	6.54577	3.62781	5.81099	4.05271	7.18916	6.03462	4.03835	1.99171	1.5682	1.75041	4.20612	6.4394	2.95364	7.21273
P_G3	SM74	20	2	3	2_3	4.48991	10.0953	3.92623	0.83991	8.82768	5.6756	10.104	4.17479	12.0817	6.31087	2.14813	5.23316	1.65251	4.77713	1.20256	7.41334	5.86658	1.9853	5.56264	7.38717	1.80046	13.643	7.43899	2.17263	2.17258	1.64679	14.1262	3.76579	6.83324	7.11575	6.83628	3.70947	4.00291	5.42664	6.88289	6.46047	3.64149	3.20496	1.87922	2.16878	4.44035	7.99997	3.99668	8.79075
P_G4	SM74	20	2	4	2_4	6.07842	9.96633	4.06868	0.92121	8.82704	5.70031	10.3884	3.22741	11.6606	6.22431	2.51104	4.99853	1.47634	5.41439	1.17996	8.09667	6.06691	2.19153	5.48902	7.57279	1.74419	13.6356	7.2461	1.99355	2.48563	1.66541	13.847	3.5722	5.2732	7.08284	6.59107	3.75024	4.16544	5.55289	7.13585	6.70159	3.52026	2.89225	1.64511	2.16799	4.63868	7.5128	4.06373	9.02252
P_G5	SM74	20	2	5	2_5	2.69464	10.042	3.63379	0.93443	8.64093	5.47286	9.96501	3.7562	11.5927	5.94061	1.71044	5.17516	1.40753	4.5178	0.19313	5.87662	6.06766	1.71243	5.86876	7.63615	1.57376	13.6334	7.11638	1.71275	2.51542	1.65617	14.1685	3.36987	5.61238	6.72121	6.91306	3.58402	4.28449	5.36855	6.5358	6.73181	3.53898	2.72717	1.57668	2.22501	4.53183	7.24598	3.49735	8.22969
P_H1	SM73	22	2	1	2_1	7.10992	9.93787	3.60894	0.76484	8.8634	5.52514	10.6684	6.4002	12.5508	5.97091	2.74929	5.64392	1.43102	4.33595	0.79793	8.9201	6.42742	2.12331	5.68994	7.21881	1.84235	14.7797	8.6185	1.81147	0.99954	1.66525	14.2998	3.76756	4.56572	7.68441	7.35365	4.16451	4.30506	5.26134	7.32368	5.76265	4.23573	2.78282	2.07201	2.43828	5.1419	7.61401	3.28329	9.62631
P_H2	SM73	22	2	2	2_2	5.34076	10.5383	2.24156	0.61059	9.2852	5.53131	10.0694	9.52509	13.0348	5.13445	2.23725	4.95101	0.89767	3.82012	3.72631	7.08512	6.30189	1.6309	5.59582	7.30099	1.36795	12.7058	8.20616	1.52288	0.16994	1.2122	13.2244	3.58855	3.31278	7.27553	6.88479	4.26717	6.36098	2.83578	7.21204	4.9182	8.4624	2.32991	2.08874	1.94292	4.9087	7.85569	3.26472	7.6268
P_H3	SM73	22	2	3	2_3	6.7679	10.1588	3.85131	0.98826	9.12606	5.65431	10.632	4.8466	12.5249	6.13706	2.78375	5.40812	1.53964	4.63769	1.22404	8.49643	6.11228	2.05673	5.58445	7.20044	1.64735	14.7207	8.43336	1.92819	1.1671	1.40504	13.932	3.88746	3.51259	7.50944	7.03387	4.18922	3.93141	5.17302	7.51445	5.23759	4.28822	2.5399	2.34668	1.88128	4.69124	8.19752	3.19798	9.46701
P_H4	SM73	22	2	4	2_4	3.60081	10.0391	3.52504	0.69521	8.83206	5.47216	10.1752	4.11055	12.3678	6.04972	2.10633	5.2922	1.08749	4.65098	1.00061	5.52561	6.0495	1.86629	5.35006	7.07034	1.71952	14.6123	8.35683	1.79046	1.57952	1.16733	13.9031	3.76894	4.65769	7.41297	6.75905	4.10986	3.56519	5.22489	7.41405	5.35167	3.91687	2.40989	2.36491	1.91648	4.58482	8.17832	3.13722	9.32879
P_H5	SM73	22	2	5	2_5	2.98538	10.0762	3.54481	0.61382	9.10279	5.46319	10.2787	4.63141	12.4874	5.99204	1.63237	5.13656	1.34304	4.44474	0.38186	5.61233	6.06065	1.77262	5.45457	6.97332	1.83343	14.7547	8.45562	1.4711	1.95041	1.33356	15.1255	3.59736	3.65793	7.41581	6.85697	4.05906	3.55341	5.06362	6.86184	5.50394	3.92136	2.50678	2.28718	1.83375	4.64266	8.06385	3.45412	9.02372
[truncated: 20 more columns]

## Sheet: Table S3 Raw data ANOVA post
Table S3: ANOVA post-hoc analyses of Between-Group Ev v Veh comparisons of Raw Expression Values from Olink PEA of plasma biomarkers
Variables	ANOVA main effetcs		'interaction'	Timepoint differences Within Group Vehicle										Timepoint differences Within Group MS-EVs										Between Group Differences
	'Group'	'Timepoint'		Bas v 24 hrs	Bas v 2wk	Bas v 4wk	Bas v 6 wk	24 hr v 2wk	24 hr v 4wk	24 hr v 6 wk	2wk v 4wk	2wk v 6 wk	4wk v 6 wk	Bas v 24 hrs	Bas v 2wk	Bas v 4wk	Bas v 6 wk	24 hr v 2wk	24 hr v 4wk	24 hr v 6 wk	2wk v 4wk	2wk v 6 wk	4wk v 6 wk	Bas	24h	2wk	4wk	6wk
'IL8'	0.290111	0.366872	0.450059	0.135858	0.607964	0.354259	0.942126	0.318618	0.558512	0.118797	0.675674	0.558528	0.318629	0.772311	0.435622	0.429896	0.242316	0.287801	0.615028	0.374885	0.122236	0.0565957	0.697415	0.691197	0.164917	0.506194	0.190301	0.478036
'VEGFA'	0.628451	7.34246e-07	0.574891	1.5709e-06	0.0303023	0.0900694	0.0498236	0.000903683	0.000216283	0.000484184	0.605369	0.819808	0.771996	0.000232196	0.612169	0.900417	0.151216	0.0009428	0.000163513	0.0110856	0.527973	0.344491	0.120298	0.335488	0.430962	0.440009	0.375857	0.686388
'GDNF'	0.0392373	0.0307325	0.983762	0.219595	0.227	0.583281	0.77865	0.0186614	0.080578	0.134671	0.50246	0.349808	0.788263	0.0773128	0.683415	0.950935	0.860888	0.0325743	0.0873614	0.108856	0.639039	0.560566	0.909442	0.154968	0.384002	0.528733	0.406278	0.325983
'CDCP1'	0.0788192	0.403756	0.622835	0.451793	0.0744586	0.184544	0.518896	0.286218	0.555792	0.913432	0.627687	0.241285	0.485998	0.311753	0.752363	0.913964	0.629977	0.187963	0.264189	0.140077	0.835491	0.867468	0.708247	0.0884353	0.976031	0.8187	0.612555	0.1212
'IL7'	0.792218	0.431535	0.339397	0.0713116	0.584388	0.418058	0.823088	0.197892	0.302738	0.0446925	0.790416	0.442371	0.303618	0.790416	0.666514	0.213854	0.599032	0.487242	0.324441	0.794136	0.0984921	0.341444	0.465921	0.302382	0.285048	0.358956	0.305868	0.462967
'OPG'	0.0064772	0.0460414	0.812854	0.132669	0.0172856	0.435073	0.099399	0.337617	0.456414	0.878058	0.0940895	0.41884	0.370453	0.121133	0.264564	0.862385	0.187175	0.650014	0.0868724	0.807767	0.199547	0.832868	0.137822	0.44221	0.471552	0.0387228	0.091266	0.267686
'LAPTGFbeta1'	0.472683	0.0110068	0.905559	0.043579	0.00626732	0.179251	0.35462	0.411576	0.469928	0.252457	0.128165	0.0546707	0.666678	0.321672	0.0156339	0.323436	0.25339	0.130353	0.99705	0.876412	0.129469	0.172219	0.873501	0.999505	0.280068	0.708516	0.712589	0.824517
'uPA'	0.00109617	0.00573053	0.411802	0.511686	0.0366839	0.473339	0.934841	0.00781138	0.174659	0.565131	0.154502	0.0306018	0.425082	0.00579616	0.907985	0.282871	0.520146	0.00431844	0.0701968	0.0273125	0.235699	0.448881	0.661128	0.00583667	0.513442	0.376355	0.259815	0.022809
'IL6'	0.657519	7.37688e-14	0.21292	1.08304e-10	0.584654	0.363597	0.89599	4.1087e-10	1.27753e-11	1.48328e-10	0.150597	0.676954	0.300117	6.27989e-07	0.273515	0.0850392	0.0996485	3.01529e-08	5.26415e-09	6.50624e-09	0.510774	0.563814	0.935263	0.0918927	0.118712	0.942127	0.384381	0.929102
'MCP1'	0.478899	0.0881596	0.678658	0.0128178	0.0413425	0.388014	0.188202	0.61019	0.086741	0.203412	0.218922	0.438571	0.641315	0.363107	0.798702	0.564436	0.781301	0.510365	0.142465	0.238139	0.407541	0.594934	0.76429	0.107886	0.947778	0.829628	0.843915	0.975814
'CXCL11'	0.11149	2.88081e-06	0.986597	0.000607522	0.473845	0.789226	0.548716	8.14517e-05	0.0012571	0.0030466	0.327653	0.192919	0.738591	0.000602021	0.360476	0.842146	0.934558	4.55579e-05	0.00103628	0.000480261	0.267619	0.404327	0.7786	0.362362	0.360654	0.476079	0.398708	0.815325
'AXIN1'	0.904759	0.355276	0.408988	0.0948817	0.392426	0.212799	0.838706	0.398288	0.654763	0.139151	0.688169	0.512763	0.294189	0.905247	0.190788	0.688433	0.582059	0.15508	0.777723	0.665698	0.0915069	0.0677776	0.880579	0.483956	0.264971	0.247465	0.340228	0.958092
'TRAIL'	0.0276469	0.552985	0.919404	0.488567	0.597145	0.548599	0.745014	0.226263	0.200826	0.311493	0.942662	0.838214	0.782548	0.226149	0.755983	0.562063	0.459867	0.363827	0.521001	0.62978	0.786967	0.666613	0.872074	0.0876251	0.227818	0.366002	0.571135	0.496271
'IL20RA'	4.17306e-05	0.364709	0.995151	0.846934	0.192367	0.710699	0.852233	0.263754	0.858559	0.9946	0.345145	0.260963	0.853252	0.864991	0.313219	0.915454	0.667855	0.240597	0.782503	0.795212	0.365596	0.154933	0.592899	0.0770314	0.0358581	0.0406924	0.0443829	0.0202272
'CXCL9'	0.358325	0.180224	0.989611	0.202795	0.983697	0.409025	0.543678	0.195932	0.645464	0.496841	0.397727	0.530332	0.824984	0.0854285	0.98789	0.430836	0.732295	0.0829008	0.334853	0.162083	0.422149	0.720938	0.653624	0.704877	0.397169	0.700991	0.73356	0.910467
'CST5'	0.150323	0.179141	0.908018	0.342149	0.435182	0.451451	0.9303	0.0892643	0.0942388	0.387445	0.977848	0.386305	0.401427	0.739492	0.81853	0.196276	0.817128	0.574878	0.107888	0.919167	0.284309	0.645473	0.130451	0.577343	0.242215	0.9969	0.270718	0.678683
'OSM'	0.0138777	0.0032017	0.990087	0.0111032	0.726628	0.984284	0.929374	0.0253267	0.0105834	0.0137502	0.711942	0.793948	0.913737	0.0445034	0.971289	0.693493	0.552548	0.0411744	0.0183196	0.0113403	0.720152	0.57667	0.840686	0.455897	0.18244	0.261424	0.26599	0.158686
'CXCL1'	0.197743	0.466192	0.696697	0.141838	0.637616	0.632123	0.821796	0.309942	0.313554	0.209844	0.993817	0.805325	0.799342	0.769546	0.267232	0.690106	0.69035	0.410405	0.490415	0.490622	0.135739	0.135821	0.999735	0.862852	0.175574	0.634445	0.297379	0.42789
'CCL4'	0.244748	0.354552	0.323241	0.90086	0.0342086	0.220385	0.0910452	0.0448892	0.269104	0.115619	0.341166	0.639759	0.624627	0.417839	0.486105	0.439163	0.87708	0.908211	0.970363	0.336137	0.937709	0.395942	0.354706	0.340409	0.98289	0.0599196	0.294536	0.539134
'CD6'	0.0608793	0.000288801	0.232826	0.19892	0.0340195	0.293922	0.832311	0.00134553	0.0237645	0.137175	0.257979	0.0537485	0.399505	0.00020734	0.54128	0.336819	0.314132	0.00112192	0.00288385	0.00326168	0.722727	0.68775	0.962303	0.357409	0.0578127	0.0664605	0.275956	0.764238
'SCF'	0.0295735	0.463965	0.911471	0.751884	0.107206	0.487593	0.386398	0.189807	0.703878	0.579697	0.345809	0.440547	0.861343	0.51043	0.436174	0.600717	0.245239	0.902839	0.891837	0.607502	0.796447	0.69492	0.516675	0.353036	0.55544	0.0795721	0.272781	0.528875
'IL18'	0.37865	0.724565	0.922009	0.207619	0.468762	0.740865	0.99803	0.583608	0.347638	0.206765	0.691972	0.467268	0.739005	0.816185	0.853111	0.630183	0.864599	0.676568	0.476518	0.687262	0.766476	0.988319	0.755349	0.328953	0.951728	0.94323	0.864485	0.417075
'TGFalpha'	0.735663	0.00734561	0.559138	0.323172	0.0381166	0.29942	0.212073	0.00346491	0.0481196	0.0299134	0.27442	0.378338	0.828046	0.0714196	0.999457	0.635203	0.383021	0.0713211	0.174858	0.00989632	0.634721	0.383386	0.18252	0.261673	0.781756	0.313755	0.698374	0.456575
'MCP4'	0.112249	6.90746e-06	0.695509	0.00161262	0.905008	0.211651	0.219445	0.0011707	0.036392	0.0346798	0.172775	0.179444	0.982556	8.65156e-06	0.318551	0.0455111	0.142925	0.000150372	0.00274439	0.000581481	0.292078	0.627602	0.56472	0.933516	0.0819547	0.301866	0.473263	0.869202
'CCL11'	0.780824	0.840175	0.667221	0.564152	0.494108	0.850764	0.877389	0.913853	0.445615	0.672035	0.38478	0.595473	0.732221	0.136165	0.481806	0.247081	0.474905	0.419205	0.728159	0.425614	0.643005	0.991013	0.651054	0.238254	0.369486	0.841929	0.833056	0.748095
'TNFSF14'	0.0996135	0.0600873	0.529305	0.775563	0.103584	0.554862	0.782878	0.0585569	0.38326	0.992376	0.288055	0.0597312	0.388396	0.0248046	0.83553	0.130191	0.146912	0.0394306	0.426013	0.389073	0.188197	0.210485	0.947051	0.485877	0.180935	0.246258	0.158098	0.616977
'FGF23'	0.490088	0.0126672	0.975247	0.860571	0.132386	0.119752	0.114901	0.0949983	0.0854364	0.081785	0.9568	0.939246	0.982408	0.736806	0.188176	0.18568	0.0349266	0.102194	0.100671	0.0161731	0.993768	0.395151	0.399428	0.760373	0.641864	0.615187	0.583199	0.783025
'FGF5'	0.348414	0.927539	0.949487	0.952396	0.431542	0.667947	0.857934	0.466786	0.711749	0.905007	0.718358	0.542052	0.80224	0.554597	0.87729	0.527758	0.553968	0.661757	0.967351	0.999245	0.632506	0.661074	0.968106	0.272268	0.648393	0.869754	0.963366	0.736738
'MMP1'	0.371548	0.00046027	0.319729	0.117354	0.196022	0.186366	0.146117	0.00634628	0.00588884	0.00413721	0.976313	0.866407	0.889806	0.00543457	0.405715	0.220287	0.294016	0.039449	0.0912499	0.00031948	0.685776	0.0655498	0.0273342	0.0954811	0.738449	0.659957	0.38433	0.204404
'LIFR'	0.0293988	0.242953	0.920244	0.763707	0.142864	0.710527	0.720404	0.0806359	0.502934	0.95418	0.267436	0.0718484	0.46745	0.468418	0.538492	0.751105	0.986995	0.185027	0.300078	0.458612	0.764645	0.549209	0.763474	0.415952	0.218848	0.0980929	0.386143	0.657988
'FGF21'	0.39831	0.384554	0.936448	0.122384	0.230839	0.690737	0.586892	0.71643	0.244157	0.306443	0.417949	0.505616	0.883693	0.249629	0.349745	0.272373	0.443285	0.824207	0.955835	0.69412	0.867521	0.863822	0.735307	0.742088	0.933962	0.953317	0.302743	0.579763
'CCL19'	0.187691	0.54143	0.633482	0.733643	0.298477	0.955087	0.406383	0.480389	0.776333	0.245091	0.32471	0.0670594	0.375857	0.195463	0.660209	0.376486	0.419986	0.385804	0.672854	0.616249	0.65332	0.71129	0.936743	0.829661	0.157277	0.208605	0.466557	0.810841
'IL10RB'	0.00284734	0.0388138	0.0176709	0.261114	0.0785447	0.387539	0.516239	0.504247	0.790137	0.0815567	0.352471	0.0190536	0.135567	0.00786336	0.377196	0.000718357	0.040797	0.0603345	0.364797	0.482889	0.00741378	0.224057	0.113407	0.274058	0.00728032	0.119297	0.00135921	0.71639
'IL18R1'	0.00967119	0.326747	0.728308	0.153306	0.0459286	0.640685	0.484635	0.541646	0.328389	0.4547	0.117669	0.179374	0.814945	0.509746	0.904768	0.611745	0.91135	0.588736	0.247216	0.583065	0.531141	0.993372	0.536549	0.715385	0.252815	0.0267304	0.186304	0.343023
'PDL1'	0.511035	1.03086e-06	0.960107	5.58217e-05	0.35963	0.632646	0.893867	0.000735663	0.000215485	8.14708e-05	0.657811	0.432415	0.729981	0.000373987	0.829083	0.589092	0.824684	0.000678089	8.19139e-05	0.000201645	0.45096	0.662202	0.749277	0.79745	0.674909	0.653373	0.447313	0.921734
'TRANCE'	0.128217	1.10813e-07	0.894592	0.000434464	0.17125	0.533597	0.822026	8.55523e-06	7.54723e-05	0.000232396	0.446177	0.249301	0.689896	3.99204e-05	0.881843	0.81674	0.927382	2.61543e-05	2.0639e-05	3.08054e-05	0.933709	0.954136	0.888126	0.229211	0.713044	0.980667	0.412313	0.28335
'HGF'	0.45781	0.00276287	0.513309	0.00205326	0.00222123	0.00923174	0.442478	0.976264	0.558073	0.0144342	0.578075	0.0154931	0.0541115	0.320371	0.108856	0.203277	0.948694	0.525684	0.773633	0.351937	0.727398	0.122852	0.226131	0.123002	0.442799	0.916555	0.917237	0.389301
'IL12B'	0.0188081	0.2679	0.939644	0.310437	0.445373	0.695145	0.840094	0.0811074	0.163785	0.226313	0.708338	0.573051	0.848925	0.15905	0.788551	0.55758	0.839159	0.249795	0.401447	0.224789	0.749335	0.947924	0.700514	0.593096	0.348423	0.123664	0.136773	0.350504
'MMP10'	0.00113417	0.00180016	0.598408	0.072241	0.472719	0.912908	0.916441	0.264938	0.0898225	0.0582425	0.54193	0.411405	0.83037	0.00234061	0.860235	0.638121	0.800637	0.0037058	0.000659022	0.00119359	0.518892	0.668567	0.82707	0.125985	0.00492419	0.313873	0.330807	0.16448
'TNF'	0.0327597	0.027043	0.343004	0.356983	0.0385044	0.139052	0.217094	0.0041832	0.0200928	0.0359339	0.523914	0.373317	0.797477	0.0632486	0.911792	0.311196	0.338966	0.0791874	0.375905	0.346109	0.365743	0.396614	0.953823	0.546903	0.703633	0.105925	0.0617676	0.115008
'CCL23'	0.216269	0.906534	0.938288	0.548278	0.332967	0.394563	0.368419	0.708956	0.799265	0.761729	0.90508	0.943996	0.960912	0.716103	0.823414	0.773172	0.947395	0.558125	0.939701	0.667639	0.609663	0.875059	0.723312	0.856794	0.434394	0.568309	0.338526	0.511352
'CD5'	1.58758e-05	0.33542	0.245852	0.673591	0.128045	0.48801	0.737687	0.26342	0.783876	0.451171	0.394994	0.0666556	0.306572	0.0419787	0.266321	0.0450741	0.0987472	0.329201	0.973679	0.676985	0.34543	0.572136	0.701187	0.680795	0.00587986	0.00404596	0.00316588	0.0850034
'CCL3'	0.0585693	0.313774	0.26497	0.814711	0.0212121	0.218307	0.0820207	0.0360194	0.315425	0.128545	0.249523	0.531997	0.591822	0.395508	0.496998	0.341263	0.909065	0.862683	0.917082	0.336275	0.781823	0.428422	0.287781	0.461538	0.72688	0.0242301	0.149687	0.355569
'Flt3L'	0.00429904	0.12866	0.99108	0.557637	0.177789	0.771707	0.760113	0.0577753	0.382792	0.374706	0.285603	0.292331	0.987853	0.697298	0.184421	0.541599	0.364512	0.0901201	0.320491	0.198971	0.4644	0.664695	0.763732	0.119006	0.170414	0.114348	0.210295	0.329038
'CXCL6'	0.0407268	0.046964	0.261929	0.295431	0.0482761	0.961738	0.769772	0.00393816	0.274444	0.183899	0.0534383	0.0879868	0.806621	0.0180272	0.23198	0.286643	0.229289	0.209615	0.166702	0.212131	0.893395	0.994275	0.887727	0.60829	0.365281	0.00973791	0.543035	0.32313
'CXCL10'	0.0279648	6.37372e-07	0.429669	0.00988781	0.0688442	0.741667	0.416066	6.39311e-05	0.00432138	0.00119553	0.130557	0.296479	0.626326	7.23933e-06	0.861086	0.29123	0.222762	4.40158e-06	0.00014908	0.000239591	0.220655	0.165478	0.865631	0.0142497	0.954951	0.3797	0.24136	0.598233
'EBP1'	0.187824	0.454715	0.688802	0.349039	0.293707	0.650076	0.496556	0.90731	0.625544	0.794321	0.546127	0.706287	0.819618	0.98434	0.363209	0.808578	0.24091	0.353158	0.823801	0.248603	0.252114	0.0424148	0.348708	0.891129	0.411383	0.994152	0.576534	0.0909303
'SIRT2'	0.696985	0.233601	0.451284	0.267057	0.601049	0.660831	0.994022	0.551426	0.496898	0.26394	0.932566	0.595881	0.655437	0.709105	0.288261	0.476609	0.111498	0.155303	0.73311	0.216265	0.0816157	0.0107302	0.365443	0.361816	0.565258	0.149654	0.813559	0.485526
'CCL28'	0.258939	0.173065	0.423447	0.571504	0.990198	0.830138	0.970333	0.579819	0.436579	0.546703	0.820583	0.96054	0.859218	0.0321504	0.0413359	0.266002	0.907359	0.908976	0.274308	0.0247292	0.326134	0.0320047	0.220672	0.137122	0.883773	0.558373	0.860225	0.118461
'DNER'	0.377808	0.45152	0.625423	0.667483	0.817162	0.885541	0.847331	0.509799	0.774798	0.812209	0.707787	0.672116	0.961229	0.0344792	0.142066	0.364232	0.606274	0.484754	0.205569	0.100556	0.561944	0.331577	0.691668	0.603648	0.218574	0.233341	0.803184	0.844368
'CD40'	0.000299282	0.767069	0.860255	0.664193	0.629488	0.620695	0.798205	0.961259	0.951307	0.49153	0.990032	0.461833	0.454369	0.429636	0.884038	0.418552	0.338187	0.350836	0.984496	0.864077	0.341112	0.271433	0.879371	0.277775	0.0258652	0.158617	0.0215065	0.0786345
'FGF19'	0.0466359	0.664316	0.964636	0.645226	0.957907	0.732608	0.817175	0.608043	0.905101	0.490362	0.693391	0.858365	0.567527	0.22052	0.35367	0.363871	0.848776	0.759355	0.744289	0.2981	0.984123	0.45924	0.471238	0.148	0.490077	0.627981	0.371249	0.297893
'MCP2'	0.269679	0.00854081	0.826706	0.727904	0.0452177	0.296619	0.37405	0.0207651	0.167834	0.219686	0.312368	0.244385	0.874081	0.0622735	0.305471	0.519447	0.75396	0.00568043	0.014726	0.0317403	0.698772	0.473298	0.739534	0.825163	0.183187	0.416254	0.852545	0.718994
'CASP8'	0.0724708	0.0338125	0.565025	0.0345101	0.152717	0.632382	0.769665	0.460529	0.0936334	0.0176864	0.333021	0.0881345	0.442203	0.99466	0.209836	0.712237	0.253066	0.212184	0.707271	0.250388	0.108583	0.0204865	0.434024	0.993118	0.034363	0.84714	0.394239	0.386626
'CCL25'	0.559207	0.00479225	0.220359	0.10602	0.367211	0.40736	0.663633	0.0149481	0.0178286	0.0437017	0.940566	0.637316	0.691183	0.00286682	0.0332536	0.292649	0.944504	0.317999	0.0375581	0.00343615	0.254967	0.0387611	0.324859	0.252943	0.681071	0.0567518	0.461565	0.516694
'CX3CL1'	0.00559342	0.248842	0.271921	0.885816	0.0240589	0.0436749	0.17505	0.0332567	0.0591936	0.223059	0.788664	0.33131	0.47891	0.555556	0.515287	0.862076	0.774968	0.950746	0.446523	0.383402	0.411064	0.351256	0.910592	0.97911	0.480405	0.00527563	0.0664856	0.291319
'TNFRSF9'	0.130004	0.157164	0.428972	0.897666	0.058621	0.546327	0.65492	0.0762523	0.634363	0.565485	0.185302	0.0219192	0.296873	0.075178	0.859828	0.367619	0.494472	0.106278	0.360508	0.258544	0.46707	0.611337	0.824976	0.634549	0.145926	0.106561	0.3045	0.811954
'NT3'	0.15068	0.63558	0.871209	0.575247	0.0985054	0.358632	0.389203	0.26388	0.717116	0.760811	0.445658	0.412317	0.953699	0.571114	0.833569	0.992659	0.935081	0.438802	0.564929	0.517559	0.840749	0.897573	0.942399	0.136751	0.699492	0.971687	0.549104	0.466629
'TWEAK'	0.0189219	1.81174e-05	0.48626	0.026815	0.0199393	0.824799	0.950546	4.24806e-05	0.0160512	0.023278	0.032995	0.0230133	0.873345	0.000437782	0.912359	0.48268	0.727328	0.000322656	0.00292553	0.00113655	0.41766	0.646737	0.722206	0.963575	0.105769	0.0231396	0.334826	0.64844
'CCL20'	3.47097e-07	0.327963	0.326796	0.212627	0.189748	0.932257	0.0859976	0.946029	0.184213	0.619466	0.163773	0.66772	0.0725685	0.933907	0.809129	0.162481	0.19684	0.873905	0.187632	0.225937	0.244034	0.290397	0.911519	0.000131677	0.00503648	0.00888361	0.00490055	0.207316
'STAMBP'	0.40589	0.46009	0.651455	0.172374	0.454765	0.576546	0.600653	0.526614	0.41122	0.391798	0.848473	0.820997	0.971893	0.945126	0.345858	0.733347	0.309546	0.381439	0.682347	0.278758	0.202965	0.05561	0.49561	0.734091	0.332165	0.59096	0.575876	0.232012
'ADA'	0.712877	0.0510433	0.322448	0.100537	0.208101	0.17013	0.589284	0.686218	0.77464	0.0326383	0.906046	0.0768573	0.0604159	0.273441	0.767772	0.173867	0.275161	0.167772	0.0177572	0.0335874	0.282235	0.422302	0.780321	0.21326	0.49374	0.756575	0.137275	0.485722
'TNFB'	0.0100512	0.000448637	0.433646	0.0111824	0.0761195	0.331612	0.455906	8.48866e-05	0.000886758	0.00164562	0.401916	0.287998	0.818532	0.0318339	0.851003	0.769128	0.969884	0.0479591	0.0599181	0.0292546	0.915721	0.821551	0.740512	0.611041	0.951218	0.0164806	0.082411	0.227782
'CSF1'	0.194256	2.16622e-07	0.828323	1.82133e-05	0.0870048	0.263921	0.644653	0.00238573	0.000439618	6.77355e-05	0.532929	0.202342	0.506348	1.62862e-05	0.489744	0.914294	0.555914	0.00011663	2.2128e-05	8.72294e-05	0.559094	0.918082	0.629757	0.836886	0.867648	0.211157	0.225448	0.938361
	Red: p<0.05; Yellow: p<0.10
																									#NAME?

## Sheet: Table S4 Olink norm plasma
Table S4: Expression Values from Olink PEA of plasma biomarkers normalized to baseline per case and timepoint
Assay	Animal	Age	Group	Timepoint	GroupxTime	IL8	VEGFA	GDNF	LAP TGF-beta-1	uPA	IL6	MCP-1	CXCL11	AXIN1	TRAIL	CXCL1	SCF	IL18	TGF-alpha	CCL11	LIF-R	FGF-21	CCL19	IL-10RB	PD-L1	HGF	IL-12B	TNF	CCL23	CCL3	CXCL10	4E-BP1	SIRT2	CD40	CASP-8	CX3CL1	TNFRSF9	NT-3	CCL20	TNFB
P_A2	SM72	19	1	2	1_2	3.24177	2.28053	0.800448	1.17279	0.72799	93.0704	1.28017	0.474766	1.06939	0.332409	2.03733	0.637492	1.64832	0.750493	1.19449	1.02994	9.14435	0.93709	1.19182	19.1326	3.87961	0.588568	0.761122	0.923152	1.24344	0.457845	0.871474	0.990254	1.00112	1.18073	1.24758	1.03794	1.53108	1.56275	0.418883
P_A3	SM72	19	1	3	1_3	1.24696	1.14777	1.84087	1.29148	1.51411	1.02729	1.74321	1.51927	1.30451	0.994677	0.782309	1.52438	1.27613	1.27155	1.2524	1.33828	2.41721	1.28657	1.25264	1.50523	1.94565	1.30601	1.83826	1.2283	2.76699	2.31581	0.761043	0.855933	1.11702	1.15638	1.39368	1.48233	1.90009	1.41816	1.22996
P_A4	SM72	19	1	4	1_4	1.21517	0.924394	1.37516	0.887027	0.934049	0.528568	0.841946	1.0084	0.898288	0.802292	0.486901	1.14163	1.06155	0.806139	0.786304	0.988573	3.24091	0.583972	1.023	1.29199	1.30875	1.34493	1.33882	0.972062	1.41549	1.02849	0.32493	0.493622	0.980582	0.673257	1.17512	1.07601	1.1192	0.844793	0.914598
P_A5	SM72	19	1	5	1_5	0.708991	1.08749	1.56676	1.11728	0.991009	0.880357	1.26273	0.728091	0.760706	0.748545	0.900776	0.990851	0.894492	1.09035	1.13435	0.875537	1.20148	0.256993	0.929728	1.06849	1.16934	0.777379	0.980242	1.11781	0.860943	1.15792	0.419473	0.445448	0.906048	0.647795	1.48034	0.800592	1.15575	1.3608	0.869688
P_B2	SM77	22	1	2	1_2	0.272661	2.00276	0.73519	1.02207	0.72018	35.5661	1.98822	0.559973	0.705917	1.07955	0.978016	1.67313	1.58634	1.11798	1.05481	0.812878	5.93916	1.04529	0.897174	3.19339	0.986048	0.753594	0.765959	0.953252	1.12103	0.615201	1.34654	0.68392	0.919556	1.12548	0.787712	1.0439	1.03	1.55363	0.615457
P_B3	SM77	22	1	3	1_3	0.347537	1.1256	1.88357	1.12582	1.20096	0.955793	1.50711	1.55156	0.847156	0.851082	0.445226	1.44466	1.09138	1.15194	1.13819	1.11857	10.9183	1.15739	0.98216	1.34111	1.04705	1.43579	1.08618	0.904053	1.59753	1.49953	6.3142	1.52497	0.94802	1.38501	1.15321	1.09011	1.45236	1.80008	1.11923
P_B4	SM77	22	1	4	1_4	0.162975	1.12024	1.23668	0.958985	0.955886	0.886265	1.43274	1.22279	0.736849	1.28723	0.297898	0.962107	1.14904	1.15067	1.09692	0.874676	1.75001	1.21855	0.938228	1.01187	0.82917	0.860997	0.982998	1.11166	1.03269	1.089	2.67254	0.666987	0.77991	1.20106	1.22543	0.990885	1.17445	1.15906	1.01045
P_B5	SM77	22	1	5	1_5	0.134966	1.24344	1.50307	0.949112	1.02218	0.846669	1.60251	1.41162	0.658383	1.14224	0.350047	1.26517	1.07633	1.36708	1.2028	0.794809	1.96931	1.26158	0.81061	0.853202	0.596577	0.829417	1.10838	1.15179	1.73836	1.16297	4.48513	0.690556	0.66876	1.0809	1.17056	0.932419	1.19181	1.49432	1.30528
P_C2	SM76	19	2	2	2_2	0.676476	1.92128	0.425276	1.21615	0.661036	16.6506	1.42136	0.580658	1.08443	0.695123	1.73421	1.40439	1.27031	0.988135	0.846118	0.857025	11.6357	0.748181	0.928337	9.76202	1.13627	0.787122	1.05532	1.07274	1.20596	0.352386	0.347487	0.57948	1.02061	1.15154	1.11511	0.917449	0.958407	1.0893	0.676148
P_C3	SM76	19	2	3	2_3	10.1594	1.01023	0.949336	1.56075	1.02853	0.810824	1.14759	1.26682	3.33912	0.860573	16.4918	1.50699	0.971691	1.01154	0.791944	0.970567	2.36672	0.874397	1.05809	1.61176	2.07349	1.07775	1.29046	0.929934	1.36446	1.30794	1.15684	3.66789	1.70359	1.61841	1.15309	0.993017	1.11701	1.08312	1.13002
P_C4	SM76	19	2	4	2_4	0.496419	1.01707	0.714641	0.946182	0.740253	0.988841	1.06411	1.17701	1.05683	0.895726	0.863172	1.1806	0.976086	1.09809	0.6705	1.03793	5.79782	0.734615	0.770715	0.854285	1.22553	0.960269	1.06681	0.872127	1.25759	0.676387	0.409998	0.466504	0.756782	0.835082	1.05766	0.836281	0.961774	0.84508	1.04953
P_C5	SM76	19	2	5	2_5	1.6629	1.34548	0.870436	1.23408	1.01237	0.652437	1.12504	1.32269	1.43318	0.98641	2.37089	1.52706	1.15682	1.34046	0.852292	1.12288	1.22402	1.01437	0.838493	1.13321	1.50088	0.951325	1.1046	1.01044	1.53464	0.895273	0.938358	0.989135	1.01316	1.17346	1.36649	0.976573	1.17326	0.879143	1.19144
P_D2	AM385	21	1	2	1_2	4.97301	1.70762	0.492317	1.45513	1.08681	42.5507	2.40724	0.621471	2.30165	1.01533	2.38383	1.05553	0.91701	0.764384	1.37838	0.953907	6.60624	1.19521	1.20864	2.73745	2.14365	0.824048	0.968189	1.3882	0.838179	0.693996	1.99409	2.4314	1.19187	1.72912	0.927983	1.08517	1.1254	0.906155	0.821442
P_D3	AM385	21	1	3	1_3	2.2677	1.53579	1.57462	2.01151	1.74529	1.80209	1.68459	1.12463	1.46752	1.50551	2.86346	1.59324	1.0134	1.39138	1.18501	1.541	3.64872	1.71485	1.11441	1.64011	3.45348	1.2432	1.71343	1.50513	1.35108	1.29647	0.602027	0.894033	1.21021	1.1337	1.80255	1.69479	1.48999	0.816163	1.52458
P_D4	AM385	21	1	4	1_4	44.6361	1.58662	1.58546	1.74908	1.55954	0.952559	1.60135	1.11524	3.96629	1.31086	22.5659	1.33685	1.09601	1.41495	1.03179	1.32343	1.7727	1.32377	1.27841	1.91413	4.94623	1.68491	2.05014	1.53707	2.81456	1.0935	1.57981	5.82339	1.9719	1.64239	1.5361	1.45808	1.45341	0.89964	1.43005
P_D5	AM385	21	1	5	1_5	3.34075	1.44969	0.834712	1.2474	1.17284	1.80461	1.43825	1.43514	1.29108	1.1129	4.14258	1.10233	1.02283	1.29934	0.878668	1.12609	2.6251	1.09978	1.16206	1.33966	1.51543	2.38821	2.4292	1.5663	4.45674	1.44271	0.386291	0.851135	1.22283	0.944151	1.19072	1.17915	1.29231	1.2034	1.06256
P_E2	SM80	18	2	2	2_2	1.15664	1.31723	0.708711	1.1921	0.84113	9.86925	1.73057	0.627488	0.880741	0.758405	2.15412	1.06588	0.842186	0.90384	0.881535	0.777244	1.17406	0.750337	0.903045	2.53401	1.52615	0.633936	0.69629	0.741352	0.611163	0.552264	1.23429	1.00616	0.839807	0.808147	0.760416	0.865581	0.706568	0.915569	0.608184
P_E3	SM80	18	2	3	2_3	0.647203	0.942896	1.97453	1.2651	1.11895	0.674168	1.11979	1.69063	0.930166	0.864022	0.875434	1.02731	1.11703	1.24932	0.961547	1.11693	1.06459	1.04215	1.04942	1.3879	1.49733	1.27373	0.843319	0.948323	0.653895	1.15284	1.56896	1.38188	0.815491	0.925837	0.722535	1.04676	0.9414	1.24565	1.00276
P_E4	SM80	18	2	4	2_4	0.38952	0.842016	1.46242	1.10806	0.915918	0.646369	0.906853	0.916934	0.605375	0.785357	1.09771	1.25022	0.817953	0.906306	0.895261	1.02258	0.926826	0.807738	0.872586	1.02786	1.65881	0.734294	0.690556	0.761191	0.481124	0.777692	0.314471	0.320359	0.762025	0.65948	0.835679	0.890921	0.955866	0.498256	0.873331
P_E5	SM80	18	2	5	2_5	0.594365	1.1829	1.34764	1.08034	1.05992	0.53592	1.05997	1.2657	0.923728	0.588409	1.75501	1.33508	0.936473	1.47578	1.08897	0.964759	2.67624	0.822006	0.977955	1.13327	0.986458	1.08308	0.730897	0.981752	1.43424	1.09898	0.545171	0.543718	0.865809	0.681105	1.079	0.951483	0.930746	0.629942	1.03178
P_F2	SM75	22	1	2	1_2	19.5339	1.72686	0.525109	1.56318	1.2294	15.9735	1.42269	0.393665	3.40813	1.27411	14.6241	1.22351	1.32295	0.967846	0.977149	0.986486	0.236026	1.26493	1.09115	4.43548	2.56806	0.71367	0.870967	1.36362	1.12646	0.580408	2.3201	4.46574	1.50897	1.58415	1.19184	0.916515	0.980181	1.28785	0.861063
P_F3	SM75	22	1	3	1_3	4.58891	1.35974	1.16759	1.38575	1.01739	1.3077	1.29222	0.632913	1.50887	1.40783	3.82007	1.50912	1.36775	1.37415	1.1091	1.41473	0.315878	1.31276	1.25982	1.12051	2.91335	1.17454	1.51124	1.36802	2.82412	0.986534	2.31243	2.17709	1.36677	1.29617	1.35499	1.13397	1.28727	1.43799	1.51435
P_F4	SM75	22	1	4	1_4	1.74106	1.30735	0.853025	1.29344	1.05991	0.552256	1.05991	0.599894	1.41571	1.43487	1.18987	1.37885	1.00889	1.25779	0.946012	1.17317	0.305359	1.13279	1.06028	0.789226	2.29834	0.858101	1.17458	1.24427	1.0476	1.06197	1.64662	1.13989	1.17846	0.998206	1.51886	0.914389	1.30183	1.05835	1.4082
P_F5	SM75	22	1	5	1_5	2.52881	1.24492	0.778878	1.18275	0.805312	0.908186	1.03387	0.439809	1.91123	1.5051	1.44999	1.74854	1.01323	0.945808	0.960555	0.960602	0.74627	1.07089	0.937539	0.989753	1.91005	0.846546	0.98654	1.06829	1.21295	0.987498	4.67936	3.76892	1.0032	1.27315	1.07785	0.875786	1.31947	1.74535	1.33373
P_G2	SM74	20	2	2	2_2	1.86508	1.61598	0.548738	1.10959	0.554197	9.741	0.618725	0.318005	1.31923	0.793086	2.19235	1.39153	1.08951	0.640571	0.444955	0.954165	4.62778	0.520471	0.7023	2.75666	1.55141	0.548533	0.430863	0.912951	0.585776	0.285185	1.7858	1.36392	0.94336	0.986575	1.07144	0.784448	0.933551	0.833064	0.589466
P_G3	SM74	20	2	3	2_3	1.91473	1.12651	0.837035	1.56865	0.948579	0.987416	0.977887	0.807179	1.25006	1.12362	2.2289	1.53449	0.789291	0.906117	0.782585	1.38446	11.685	0.745717	0.858964	0.787221	1.25467	0.736879	0.998995	1.13259	0.689035	0.851448	2.02923	1.42623	1.05571	1.21519	0.956237	1.20776	1.12232	0.722841	0.966264
P_G4	SM74	20	2	4	2_4	5.75833	1.0302	0.923901	1.59574	1.15528	0.512048	0.730335	0.760173	1.6076	0.954965	3.57926	1.45815	0.897666	0.871456	0.684646	1.21061	3.96285	0.728899	0.724702	0.881095	1.49513	0.870925	0.804319	0.962941	0.790578	0.999834	2.80377	2.91208	1.50345	1.28671	1.15956	1.07202	1.24567	1.01778	1.1161
P_G5	SM74	20	2	5	2_5	0.551667	1.08571	0.683456	1.36299	0.861445	0.738741	0.696773	0.624468	0.922941	1.07934	0.76823	1.89721	0.937968	0.774357	0.625772	1.05219	5.01316	0.567291	0.905917	0.956887	0.986383	0.88936	0.717355	0.918333	0.734141	0.577115	0.451519	0.385956	0.895087	0.847955	0.892739	1.00173	1.07406	0.931321	0.896608
P_H2	SM73	22	2	2	2_2	0.29338	1.51613	0.387594	1.00429	0.660193	8.7234	1.39866	0.560016	0.70123	0.618605	0.280295	0.936844	1.05862	0.719766	0.751404	0.883309	0.419592	0.753208	0.722535	4.15809	0.925535	0.556923	0.730568	1.01166	0.850746	0.250085	1.26045	0.647046	0.492529	1.09347	0.781063	0.55475	0.903834	1.12404	0.517435
P_H3	SM73	22	2	3	2_3	0.788936	1.16547	1.18293	1.09366	0.975051	0.340659	0.982201	1.12206	1.02417	0.849214	0.745526	0.929489	0.987348	0.873573	0.879564	1.08666	0.481921	0.885786	0.801192	0.771827	1.14137	0.69493	0.845033	1.20972	0.731708	0.895459	1.40241	0.931708	0.807481	1.15982	0.859345	0.718834	1.04235	0.840104	0.810638
P_H4	SM73	22	2	4	2_4	0.087832	1.07272	0.943504	0.963943	0.710457	0.204525	0.8809	1.05615	0.640398	0.783649	0.0950948	0.790107	0.902207	0.918384	0.834122	1.00096	1.06582	0.828492	0.662228	0.598793	1.06464	0.752112	0.772213	1.2251	0.679676	0.81365	1.79115	0.6442	0.449088	1.13567	1.07923	0.738951	0.881181	0.723417	0.811251
P_H5	SM73	22	2	5	2_5	0.057331	1.10067	0.956522	0.957968	0.763272	0.293455	0.957033	1.01475	0.461077	0.703509	0.100986	0.849467	0.843529	0.993836	0.89324	0.888719	0.533001	0.830125	0.708736	0.593924	0.72606	0.835835	0.825855	1.16084	0.707479	0.658571	0.515731	0.26695	0.415866	0.747679	0.896888	0.721109	0.923862	0.658776	0.92927

## Sheet: TableS5A Plasma ANOVA Normalize
Table S5A: Two-Way ANOVA (Treatment x Timepoint) comparisions of normalized plasma biomarkers at 14 days, 28 days, 6 weeks
Assay	OlinkID	UniProt	Panel	term	df	sumsq	meansq	statistic	p.value	Adjusted_pval	Threshold
NT-3	OID00554	P20783	Olink Inflammation	Treatment	1	0.591715	0.591715	24.7369	9.82989e-05	0.0106163	Significant
CCL11	OID00505	P51671	Olink Inflammation	Treatment	1	0.317781	0.317781	19.0622	0.000372429	0.0125649	Significant
CCL20	OID00556	P78556	Olink Inflammation	Treatment	1	1.11055	1.11055	18.1946	0.000465368	0.0125649	Significant
MCP-1	OID00484	P13500	Olink Inflammation	Treatment	1	0.980894	0.980894	20.8524	0.000239277	0.0125649	Significant
CX3CL1	OID00552	P78423	Olink Inflammation	Treatment	1	0.673673	0.673673	16.6906	0.000694392	0.0143582	Significant
IL-10RB	OID00515	Q08334	Olink Inflammation	Treatment	1	0.264577	0.264577	16.1855	0.000797675	0.0143582	Significant
TNF	OID05548	P01375	Olink Inflammation	Treatment	1	1.76562	1.76562	11.4539	0.00330399	0.0509759	Non-significant
CXCL10	OID00535	P02778	Olink Inflammation	Treatment	1	0.812994	0.812994	10.1583	0.00510394	0.0565202	Non-significant
IL18	OID00501	Q14116	Olink Inflammation	Treatment	1	0.125708	0.125708	9.92279	0.00553778	0.0565202	Non-significant
IL6	OID00482	P05231	Olink Inflammation	Treatment	1	1.06975	1.06975	10.2037	0.00502486	0.0565202	Non-significant
TNFB	OID00561	P01374	Olink Inflammation	Treatment	1	0.35373	0.35373	9.81168	0.00575668	0.0565202	Non-significant
TRAIL	OID00488	P50591	Olink Inflammation	Treatment	1	0.548537	0.548537	9.36024	0.00675178	0.060766	Non-significant
LIF-R	OID00511	P42702	Olink Inflammation	Timepoint	2	0.303619	0.151809	6.45138	0.00771753	0.0641148	Non-significant
CCL3	OID00532	P10147	Olink Inflammation	Treatment	1	6.06064	6.06064	8.28238	0.0100114	0.0772308	Non-significant
CCL19	OID00513	Q99731	Olink Inflammation	Treatment	1	0.521649	0.521649	7.42099	0.0139184	0.100212	Non-significant
CCL23	OID00530	P55773	Olink Inflammation	Treatment	1	0.295142	0.295142	7.20386	0.0151576	0.102314	Non-significant
VEGFA	OID00472	P15692	Olink Inflammation	Treatment	1	0.203721	0.203721	7.01667	0.0163268	0.103723	Non-significant
uPA	OID00481	P00749	Olink Inflammation	Treatment	1	0.301157	0.301157	6.45882	0.0204634	0.12278	Non-significant
TNFRSF9	OID00553	Q07011	Olink Inflammation	Treatment	1	0.254841	0.254841	6.20649	0.0227157	0.129121	Non-significant
CXCL10	OID00535	P02778	Olink Inflammation	Timepoint	2	0.551991	0.275995	3.44854	0.0539654	0.266321	Non-significant
IL-12B	OID00523	P29460	Olink Inflammation	Treatment	1	0.630354	0.630354	4.23999	0.0542506	0.266321	Non-significant
TGF-alpha	OID00503	P01135	Olink Inflammation	Treatment	1	0.18409	0.18409	4.28138	0.0532022	0.266321	Non-significant
PD-L1	OID00518	Q9NZQ7	Olink Inflammation	Treatment	1	0.407486	0.407486	4.02701	0.0600377	0.281916	Non-significant
CCL20	OID00556	P78556	Olink Inflammation	Timepoint	2	0.376319	0.18816	3.08269	0.0705844	0.316703	Non-significant
GDNF	OID00475	P39905	Olink Inflammation	Treatment	1	0.46873	0.46873	3.413	0.081188	0.316703	Non-significant
HGF	OID00522	P14210	Olink Inflammation	Treatment	1	2.88611	2.88611	3.3488	0.0838658	0.316703	Non-significant
IL-10RB	OID00515	Q08334	Olink Inflammation	Timepoint	2	0.0967174	0.0483587	2.95835	0.0774716	0.316703	Non-significant
NT-3	OID00554	P20783	Olink Inflammation	Timepoint	2	0.135634	0.0678171	2.83513	0.0850407	0.316703	Non-significant
TNFRSF9	OID00553	Q07011	Olink Inflammation	Timepoint	2	0.247601	0.1238	3.01509	0.0742405	0.316703	Non-significant
CASP-8	OID00550	Q14790	Olink Inflammation	Timepoint	2	0.392582	0.196291	2.56559	0.104634	0.351497	Non-significant
CCL11	OID00505	P51671	Olink Inflammation	Timepoint	2	0.0844232	0.0422116	2.53208	0.107402	0.351497	Non-significant
MCP-1	OID00484	P13500	Olink Inflammation	Timepoint	2	0.242385	0.121193	2.57638	0.103759	0.351497	Non-significant
uPA	OID00481	P00749	Olink Inflammation	Timepoint	2	0.245092	0.122546	2.6282	0.0996711	0.351497	Non-significant
4E-BP1	OID00536	Q13541	Olink Inflammation	Treatment	1	6.25897	6.25897	2.43428	0.136118	0.432374	Non-significant
CCL19	OID00513	Q99731	Olink Inflammation	Timepoint	2	0.305988	0.152994	2.17649	0.142375	0.439328	Non-significant
GDNF	OID00475	P39905	Olink Inflammation	Timepoint	2	0.579162	0.289581	2.10855	0.150406	0.451219	Non-significant
IL6	OID00482	P05231	Olink Inflammation	Timepoint	2	0.434219	0.217109	2.07087	0.155076	0.452655	Non-significant
LAP TGF-beta-1	OID00480	P01137	Olink Inflammation	Timepoint	2	0.337111	0.168555	2.02697	0.160722	0.45679	Non-significant
CCL20	OID00556	P78556	Olink Inflammation	Treatment:Timepoint	2	0.212395	0.106198	1.73988	0.203792	0.537035	Non-significant
CD40	OID00542	P25942	Olink Inflammation	Treatment	1	0.22237	0.22237	1.66075	0.213819	0.537035	Non-significant
IL18	OID00501	Q14116	Olink Inflammation	Timepoint	2	0.0430654	0.0215327	1.69969	0.210787	0.537035	Non-significant
LIF-R	OID00511	P42702	Olink Inflammation	Treatment:Timepoint	2	0.0826186	0.0413093	1.7555	0.201143	0.537035	Non-significant
NT-3	OID00554	P20783	Olink Inflammation	Treatment:Timepoint	2	0.0806876	0.0403438	1.68659	0.213123	0.537035	Non-significant
HGF	OID00522	P14210	Olink Inflammation	Timepoint	2	2.70918	1.35459	1.57176	0.234886	0.563727	Non-significant
PD-L1	OID00518	Q9NZQ7	Olink Inflammation	Timepoint	2	0.321506	0.160753	1.58865	0.231535	0.563727	Non-significant
IL18	OID00501	Q14116	Olink Inflammation	Treatment:Timepoint	2	0.0390808	0.0195404	1.54242	0.240834	0.565437	Non-significant
IL-10RB	OID00515	Q08334	Olink Inflammation	Treatment:Timepoint	2	0.0463161	0.0231581	1.41669	0.268295	0.616509	Non-significant
CX3CL1	OID00552	P78423	Olink Inflammation	Treatment:Timepoint	2	0.110422	0.055211	1.36788	0.27988	0.629729	Non-significant
TNFRSF9	OID00553	Q07011	Olink Inflammation	Treatment:Timepoint	2	0.106372	0.0531862	1.29532	0.298143	0.657132	Non-significant
AXIN1	OID00487	O15169	Olink Inflammation	Treatment:Timepoint	2	1.27836	0.63918	0.878659	0.432415	0.74385	Non-significant
CASP-8	OID00550	Q14790	Olink Inflammation	Treatment	1	0.0547	0.0547	0.714946	0.408906	0.74385	Non-significant
CCL19	OID00513	Q99731	Olink Inflammation	Treatment:Timepoint	2	0.134776	0.0673881	0.958664	0.402136	0.74385	Non-significant
CD40	OID00542	P25942	Olink Inflammation	Timepoint	2	0.270156	0.135078	1.00882	0.384359	0.74385	Non-significant
CSF-1	OID00562	P09603	Olink Inflammation	Treatment	1	0.0402078	0.0402078	0.615679	0.442862	0.74385	Non-significant
CXCL1	OID00496	P09341	Olink Inflammation	Treatment:Timepoint	2	61.532	30.766	0.986151	0.392283	0.74385	Non-significant
CXCL11	OID00486	O14625	Olink Inflammation	Timepoint	2	0.240491	0.120246	0.930934	0.412356	0.74385	Non-significant
FGF-21	OID00512	Q9NSA1	Olink Inflammation	Timepoint	2	20.5043	10.2522	1.01816	0.381144	0.74385	Non-significant
IL6	OID00482	P05231	Olink Inflammation	Treatment:Timepoint	2	0.235898	0.117949	1.12504	0.346426	0.74385	Non-significant
IL8	OID00471	P10145	Olink Inflammation	Treatment	1	66.0393	66.0393	0.777188	0.389623	0.74385	Non-significant
IL8	OID00471	P10145	Olink Inflammation	Timepoint	2	134.498	67.2489	0.791422	0.46835	0.74385	Non-significant
IL8	OID00471	P10145	Olink Inflammation	Treatment:Timepoint	2	149.374	74.6867	0.878955	0.432298	0.74385	Non-significant
LIF-R	OID00511	P42702	Olink Inflammation	Treatment	1	0.018717	0.018717	0.795406	0.384238	0.74385	Non-significant
SCF	OID00500	P21583	Olink Inflammation	Timepoint	2	0.169807	0.0849033	0.979342	0.394699	0.74385	Non-significant
SCF	OID00500	P21583	Olink Inflammation	Treatment:Timepoint	2	0.156806	0.0784031	0.904363	0.422419	0.74385	Non-significant
SIRT2	OID00538	Q8IXJ6	Olink Inflammation	Treatment	1	1.21291	1.21291	0.586356	0.453757	0.74385	Non-significant
TGF-alpha	OID00503	P01135	Olink Inflammation	Treatment:Timepoint	2	0.0697498	0.0348749	0.811086	0.459969	0.74385	Non-significant
TNFB	OID00561	P01374	Olink Inflammation	Treatment:Timepoint	2	0.0577876	0.0288938	0.801449	0.464056	0.74385	Non-significant
uPA	OID00481	P00749	Olink Inflammation	Treatment:Timepoint	2	0.078889	0.0394445	0.845953	0.445515	0.74385	Non-significant
VEGFA	OID00472	P15692	Olink Inflammation	Timepoint	2	0.0447957	0.0223978	0.771438	0.477042	0.746674	Non-significant
CCL11	OID00505	P51671	Olink Inflammation	Treatment:Timepoint	2	0.0230019	0.011501	0.689892	0.514413	0.791731	Non-significant
TGF-alpha	OID00503	P01135	Olink Inflammation	Timepoint	2	0.058241	0.0291205	0.677256	0.52049	0.791731	Non-significant
AXIN1	OID00487	O15169	Olink Inflammation	Treatment	1	0.275621	0.275621	0.378886	0.545905	0.80764	Non-significant
SIRT2	OID00538	Q8IXJ6	Olink Inflammation	Treatment:Timepoint	2	2.64531	1.32265	0.639408	0.539175	0.80764	Non-significant
VEGFA	OID00472	P15692	Olink Inflammation	Treatment:Timepoint	2	0.0342467	0.0171234	0.589772	0.564818	0.824328	Non-significant
4E-BP1	OID00536	Q13541	Olink Inflammation	Treatment:Timepoint	2	2.74688	1.37344	0.534167	0.595166	0.845762	Non-significant
TNFB	OID00561	P01374	Olink Inflammation	Timepoint	2	0.038634	0.019317	0.53581	0.594243	0.845762	Non-significant
AXIN1	OID00487	O15169	Olink Inflammation	Timepoint	2	0.753518	0.376759	0.517917	0.604373	0.847692	Non-significant
CCL3	OID00532	P10147	Olink Inflammation	Timepoint	2	0.688623	0.344312	0.470531	0.632141	0.858352	Non-significant
PD-L1	OID00518	Q9NZQ7	Olink Inflammation	Treatment:Timepoint	2	0.0917197	0.0458599	0.453214	0.642639	0.858352	Non-significant
SCF	OID00500	P21583	Olink Inflammation	Treatment	1	0.0210963	0.0210963	0.243341	0.627768	0.858352	Non-significant
SIRT2	OID00538	Q8IXJ6	Olink Inflammation	Timepoint	2	1.8674	0.933702	0.451377	0.643764	0.858352	Non-significant
CXCL1	OID00496	P09341	Olink Inflammation	Timepoint	2	25.3909	12.6954	0.40693	0.671663	0.873971	Non-significant
TNF	OID05548	P01375	Olink Inflammation	Timepoint	2	0.129205	0.0646024	0.419087	0.663901	0.873971	Non-significant
CD40	OID00542	P25942	Olink Inflammation	Treatment:Timepoint	2	0.091738	0.045869	0.342569	0.714473	0.886932	Non-significant
CSF-1	OID00562	P09603	Olink Inflammation	Timepoint	2	0.0458801	0.02294	0.351268	0.708513	0.886932	Non-significant
FGF-21	OID00512	Q9NSA1	Olink Inflammation	Treatment	1	1.44387	1.44387	0.143394	0.709359	0.886932	Non-significant
HGF	OID00522	P14210	Olink Inflammation	Treatment:Timepoint	2	0.614426	0.307213	0.356466	0.704979	0.886932	Non-significant
4E-BP1	OID00536	Q13541	Olink Inflammation	Timepoint	2	1.49374	0.746869	0.290477	0.751347	0.891709	Non-significant
CXCL10	OID00535	P02778	Olink Inflammation	Treatment:Timepoint	2	0.0494261	0.0247131	0.308788	0.738149	0.891709	Non-significant
LAP TGF-beta-1	OID00480	P01137	Olink Inflammation	Treatment	1	0.00889977	0.00889977	0.107025	0.747331	0.891709	Non-significant
MCP-1	OID00484	P13500	Olink Inflammation	Treatment:Timepoint	2	0.02872	0.01436	0.305273	0.740663	0.891709	Non-significant
CXCL1	OID00496	P09341	Olink Inflammation	Treatment	1	2.88631	2.88631	0.0925157	0.764491	0.897446	Non-significant
CSF-1	OID00562	P09603	Olink Inflammation	Treatment:Timepoint	2	0.0313648	0.0156824	0.240136	0.789001	0.916259	Non-significant
CCL23	OID00530	P55773	Olink Inflammation	Timepoint	2	0.0182329	0.00911646	0.222516	0.802672	0.922219	Non-significant
TRAIL	OID00488	P50591	Olink Inflammation	Timepoint	2	0.0224884	0.0112442	0.191871	0.827079	0.940259	Non-significant
CASP-8	OID00550	Q14790	Olink Inflammation	Treatment:Timepoint	2	0.0210614	0.0105307	0.137639	0.872321	0.94471	Non-significant
CCL3	OID00532	P10147	Olink Inflammation	Treatment:Timepoint	2	0.254711	0.127356	0.174042	0.841659	0.94471	Non-significant
CX3CL1	OID00552	P78423	Olink Inflammation	Timepoint	2	0.0117707	0.00588537	0.145814	0.865329	0.94471	Non-significant
FGF-21	OID00512	Q9NSA1	Olink Inflammation	Treatment:Timepoint	2	2.71544	1.35772	0.134838	0.874732	0.94471	Non-significant
IL-12B	OID00523	P29460	Olink Inflammation	Timepoint	2	0.0487682	0.0243841	0.164016	0.849982	0.94471	Non-significant
CXCL11	OID00486	O14625	Olink Inflammation	Treatment	1	0.00230493	0.00230493	0.0178446	0.895214	0.947874	Non-significant
GDNF	OID00475	P39905	Olink Inflammation	Treatment:Timepoint	2	0.0327605	0.0163802	0.119271	0.888263	0.947874	Non-significant
LAP TGF-beta-1	OID00480	P01137	Olink Inflammation	Treatment:Timepoint	2	0.0162538	0.00812688	0.0977302	0.907371	0.951419	Non-significant
TRAIL	OID00488	P50591	Olink Inflammation	Treatment:Timepoint	2	0.00846492	0.00423246	0.0722228	0.930592	0.966384	Non-significant
CCL23	OID00530	P55773	Olink Inflammation	Treatment:Timepoint	2	0.004738	0.002369	0.0578228	0.943992	0.970963	Non-significant
IL-12B	OID00523	P29460	Olink Inflammation	Treatment:Timepoint	2	0.00882139	0.00441069	0.0296679	0.970815	0.989132	Non-significant
CXCL11	OID00486	O14625	Olink Inflammation	Treatment:Timepoint	2	0.00395087	0.00197544	0.0152937	0.984835	0.99404	Non-significant
TNF	OID05548	P01375	Olink Inflammation	Treatment:Timepoint	2	0.000473306	0.000236653	0.00153521	0.998466	0.998466	Non-significant

## Sheet: Table S5B Plasma ANOVA post hoc
Table S5B: Between-group EV vs Vehicle ANOVA post-hoc comparisons of normalized plasma biomarkers levels in each time point
Assay	OlinkID	UniProt	Panel	term	contrast	Timepoint	estimate	conf.low	conf.high	Adjusted_pval	Threshold	SD	Cohen's d effect size (estimate/SD)
NT-3	OID00554	P20783	Olink Inflammation	Treatment:Timepoint	(MSC-EV) - Vehicle	3	-0.476658	-0.70642	-0.246896	0.000378678	Significant	0.3115	-1.5302
CCL20	OID00556	P78556	Olink Inflammation	Treatment:Timepoint	(MSC-EV) - Vehicle	5	-0.676173	-1.0432	-0.30915	0.00112055	Significant	0.4039	-1.67411
CX3CL1	OID00552	P78423	Olink Inflammation	Treatment:Timepoint	(MSC-EV) - Vehicle	3	-0.503305	-0.801763	-0.204848	0.00232434	Significant	0.3438	-1.46395
IL-10RB	OID00515	Q08334	Olink Inflammation	Treatment:Timepoint	(MSC-EV) - Vehicle	4	-0.317421	-0.507357	-0.127485	0.00249472	Significant	0.2029	-1.56442
CCL11	OID00505	P51671	Olink Inflammation	Treatment:Timepoint	(MSC-EV) - Vehicle	3	-0.317266	-0.509076	-0.125456	0.00270229	Significant	0.1829	-1.73464
MCP-1	OID00484	P13500	Olink Inflammation	Treatment:Timepoint	(MSC-EV) - Vehicle	3	-0.499915	-0.822117	-0.177713	0.00435138	Significant	0.3041	-1.64392
IL18	OID00501	Q14116	Olink Inflammation	Treatment:Timepoint	(MSC-EV) - Vehicle	3	-0.220821	-0.38803	-0.0536118	0.0124998	Significant	0.182	-1.2133
TNFB	OID00561	P01374	Olink Inflammation	Treatment:Timepoint	(MSC-EV) - Vehicle	3	-0.369609	-0.65168	-0.0875372	0.0130906	Significant	0.2536	-1.45745
CCL19	OID00513	Q99731	Olink Inflammation	Treatment:Timepoint	(MSC-EV) - Vehicle	3	-0.480878	-0.874749	-0.0870078	0.0194776	Significant	0.3119	-1.54177
TNFRSF9	OID00553	Q07011	Olink Inflammation	Treatment:Timepoint	(MSC-EV) - Vehicle	3	-0.358711	-0.659739	-0.0576833	0.0221461	Significant	0.3005	-1.19371
IL6	OID00482	P05231	Olink Inflammation	Treatment:Timepoint	(MSC-EV) - Vehicle	3	-0.569952	-1.05097	-0.0889383	0.0228058	Significant	0.4337	-1.31416
MCP-1	OID00484	P13500	Olink Inflammation	Treatment:Timepoint	(MSC-EV) - Vehicle	5	-0.374636	-0.696838	-0.0524341	0.0251131	Significant	0.2842	-1.31821
IL6	OID00482	P05231	Olink Inflammation	Treatment:Timepoint	(MSC-EV) - Vehicle	5	-0.554818	-1.03583	-0.0738045	0.0261454	Significant	0.4429	-1.25269
CXCL10	OID00535	P02778	Olink Inflammation	Treatment:Timepoint	(MSC-EV) - Vehicle	3	-0.472665	-0.892935	-0.0523957	0.0295945	Significant	0.4713	-1.0029
CX3CL1	OID00552	P78423	Olink Inflammation	Treatment:Timepoint	(MSC-EV) - Vehicle	4	-0.330847	-0.629305	-0.032389	0.0317126	Significant	0.2345	-1.41086
IL-10RB	OID00515	Q08334	Olink Inflammation	Treatment:Timepoint	(MSC-EV) - Vehicle	3	-0.210342	-0.400278	-0.0204056	0.0318602	Significant	0.1657	-1.26941
uPA	OID00481	P00749	Olink Inflammation	Treatment:Timepoint	(MSC-EV) - Vehicle	3	-0.351659	-0.672445	-0.0308731	0.0334165	Significant	0.2875	-1.22316
NT-3	OID00554	P20783	Olink Inflammation	Treatment:Timepoint	(MSC-EV) - Vehicle	4	-0.251101	-0.480863	-0.0213389	0.0338985	Significant	0.1963	-1.27917
IL18	OID00501	Q14116	Olink Inflammation	Treatment:Timepoint	(MSC-EV) - Vehicle	4	-0.180394	-0.347604	-0.0131854	0.0359745	Significant	0.1121	-1.60923
CCL20	OID00556	P78556	Olink Inflammation	Treatment:Timepoint	(MSC-EV) - Vehicle	3	-0.395169	-0.762191	-0.0281459	0.0363059	Significant	0.3737	-1.05745
MCP-1	OID00484	P13500	Olink Inflammation	Treatment:Timepoint	(MSC-EV) - Vehicle	4	-0.338438	-0.660639	-0.0162357	0.040556	Significant	0.3032	-1.11622
CCL11	OID00505	P51671	Olink Inflammation	Treatment:Timepoint	(MSC-EV) - Vehicle	4	-0.194125	-0.385935	-0.00231457	0.0475717	Significant	0.1542	-1.25892
CCL3	OID00532	P10147	Olink Inflammation	Treatment:Timepoint	(MSC-EV) - Vehicle	3	-1.27515	-2.54595	-0.00435568	0.049299	Significant	0.8761	-1.45549
TRAIL	OID00488	P50591	Olink Inflammation	Treatment:Timepoint	(MSC-EV) - Vehicle	4	-0.353888	-0.713517	0.00574078	0.0533854	Non-significant	0.2686	-1.31753
VEGFA	OID00472	P15692	Olink Inflammation	Treatment:Timepoint	(MSC-EV) - Vehicle	4	-0.244153	-0.497285	0.00897918	0.0578039	Non-significant	0.2359	-1.03499
TNF	OID05548	P01375	Olink Inflammation	Treatment:Timepoint	(MSC-EV) - Vehicle	4	-0.55316	-1.13643	0.0301061	0.0617066	Non-significant	0.4378	-1.2635
LIF-R	OID00511	P42702	Olink Inflammation	Treatment:Timepoint	(MSC-EV) - Vehicle	3	-0.213492	-0.441378	0.0143943	0.0646417	Non-significant	0.199	-1.07282
CCL11	OID00505	P51671	Olink Inflammation	Treatment:Timepoint	(MSC-EV) - Vehicle	5	-0.179023	-0.370833	0.0127872	0.0655561	Non-significant	0.1852	-0.966647
NT-3	OID00554	P20783	Olink Inflammation	Treatment:Timepoint	(MSC-EV) - Vehicle	5	-0.214351	-0.444113	0.0154106	0.0656628	Non-significant	0.1483	-1.44539
TGF-alpha	OID00503	P01135	Olink Inflammation	Treatment:Timepoint	(MSC-EV) - Vehicle	3	-0.287119	-0.595167	0.0209284	0.0658913	Non-significant	0.2029	-1.41508
TNF	OID05548	P01375	Olink Inflammation	Treatment:Timepoint	(MSC-EV) - Vehicle	3	-0.542824	-1.12609	0.0404426	0.0662616	Non-significant	0.3869	-1.40301
VEGFA	OID00472	P15692	Olink Inflammation	Treatment:Timepoint	(MSC-EV) - Vehicle	3	-0.230948	-0.48408	0.0221844	0.0712785	Non-significant	0.1893	-1.22001
TNF	OID05548	P01375	Olink Inflammation	Treatment:Timepoint	(MSC-EV) - Vehicle	5	-0.531414	-1.11468	0.0518528	0.0716364	Non-significant	0.5543	-0.958711
CXCL10	OID00535	P02778	Olink Inflammation	Treatment:Timepoint	(MSC-EV) - Vehicle	5	-0.380291	-0.80056	0.0399788	0.0734264	Non-significant	0.2838	-1.34
PD-L1	OID00518	Q9NZQ7	Olink Inflammation	Treatment:Timepoint	(MSC-EV) - Vehicle	4	-0.411295	-0.883858	0.0612679	0.0840895	Non-significant	0.4045	-1.0168
CCL23	OID00530	P55773	Olink Inflammation	Treatment:Timepoint	(MSC-EV) - Vehicle	4	-0.260924	-0.56162	0.0397724	0.084951	Non-significant	0.2472	-1.05552
TNFB	OID00561	P01374	Olink Inflammation	Treatment:Timepoint	(MSC-EV) - Vehicle	4	-0.228271	-0.510342	0.0538008	0.106306	Non-significant	0.2328	-0.980544
TRAIL	OID00488	P50591	Olink Inflammation	Treatment:Timepoint	(MSC-EV) - Vehicle	5	-0.287781	-0.64741	0.0718474	0.109994	Non-significant	0.2959	-0.972563
4E-BP1	OID00536	Q13541	Olink Inflammation	Treatment:Timepoint	(MSC-EV) - Vehicle	5	-1.87987	-4.26198	0.50224	0.114649	Non-significant	1.879	-1.00046
uPA	OID00481	P00749	Olink Inflammation	Treatment:Timepoint	(MSC-EV) - Vehicle	4	-0.246869	-0.567655	0.0739165	0.123307	Non-significant	0.2687	-0.918754
CCL3	OID00532	P10147	Olink Inflammation	Treatment:Timepoint	(MSC-EV) - Vehicle	5	-0.964624	-2.23542	0.306175	0.128177	Non-significant	1.222	-0.789381
IL8	OID00471	P10145	Olink Inflammation	Treatment:Timepoint	(MSC-EV) - Vehicle	4	-10.2558	-23.9499	3.43829	0.133032	Non-significant	15.397	-0.666091
TNFRSF9	OID00553	Q07011	Olink Inflammation	Treatment:Timepoint	(MSC-EV) - Vehicle	4	-0.225298	-0.526326	0.0757297	0.133272	Non-significant	0.2188	-1.0297
TRAIL	OID00488	P50591	Olink Inflammation	Treatment:Timepoint	(MSC-EV) - Vehicle	3	-0.265417	-0.625046	0.0942118	0.138415	Non-significant	0.2656	-0.999311
CCL19	OID00513	Q99731	Olink Inflammation	Treatment:Timepoint	(MSC-EV) - Vehicle	4	-0.289835	-0.683705	0.104036	0.139507	Non-significant	0.2679	-1.08188
HGF	OID00522	P14210	Olink Inflammation	Treatment:Timepoint	(MSC-EV) - Vehicle	4	-0.984593	-2.36373	0.39454	0.150978	Non-significant	1.3251	-0.743033
CCL23	OID00530	P55773	Olink Inflammation	Treatment:Timepoint	(MSC-EV) - Vehicle	5	-0.208209	-0.508905	0.092487	0.162962	Non-significant	0.1987	-1.04786
GDNF	OID00475	P39905	Olink Inflammation	Treatment:Timepoint	(MSC-EV) - Vehicle	3	-0.380703	-0.931241	0.169836	0.163488	Non-significant	0.4479	-0.849972
TGF-alpha	OID00503	P01135	Olink Inflammation	Treatment:Timepoint	(MSC-EV) - Vehicle	4	-0.20883	-0.516877	0.0992177	0.171482	Non-significant	0.2132	-0.979503
CD40	OID00542	P25942	Olink Inflammation	Treatment:Timepoint	(MSC-EV) - Vehicle	4	-0.359877	-0.903478	0.183725	0.181225	Non-significant	0.4899	-0.734592
CCL23	OID00530	P55773	Olink Inflammation	Treatment:Timepoint	(MSC-EV) - Vehicle	3	-0.196234	-0.49693	0.104462	0.18721	Non-significant	0.2182	-0.899331
IL-12B	OID00523	P29460	Olink Inflammation	Treatment:Timepoint	(MSC-EV) - Vehicle	4	-0.357834	-0.930636	0.214968	0.205854	Non-significant	0.3332	-1.07393
HGF	OID00522	P14210	Olink Inflammation	Treatment:Timepoint	(MSC-EV) - Vehicle	3	-0.848167	-2.2273	0.530966	0.212677	Non-significant	0.8744	-0.969998
SCF	OID00500	P21583	Olink Inflammation	Treatment:Timepoint	(MSC-EV) - Vehicle	3	-0.268279	-0.705691	0.169132	0.213866	Non-significant	0.2548	-1.0529
AXIN1	OID00487	O15169	Olink Inflammation	Treatment:Timepoint	(MSC-EV) - Vehicle	4	-0.776735	-2.04379	0.490323	0.214088	Non-significant	1.1108	-0.699257
CCL3	OID00532	P10147	Olink Inflammation	Treatment:Timepoint	(MSC-EV) - Vehicle	4	-0.775344	-2.04614	0.495455	0.216171	Non-significant	0.7233	-1.07195
IL-12B	OID00523	P29460	Olink Inflammation	Treatment:Timepoint	(MSC-EV) - Vehicle	3	-0.344062	-0.916864	0.22874	0.223075	Non-significant	0.2687	-1.28047
CXCL10	OID00535	P02778	Olink Inflammation	Treatment:Timepoint	(MSC-EV) - Vehicle	4	-0.25135	-0.671619	0.168919	0.224999	Non-significant	0.162	-1.55154
CCL20	OID00556	P78556	Olink Inflammation	Treatment:Timepoint	(MSC-EV) - Vehicle	4	-0.219326	-0.586349	0.147697	0.225361	Non-significant	0.2076	-1.05648
CX3CL1	OID00552	P78423	Olink Inflammation	Treatment:Timepoint	(MSC-EV) - Vehicle	5	-0.171088	-0.469546	0.12737	0.244058	Non-significant	0.2064	-0.828916
CXCL1	OID00496	P09341	Olink Inflammation	Treatment:Timepoint	(MSC-EV) - Vehicle	4	-4.72633	-13.024	3.5714	0.246959	Non-significant	7.671	-0.616129
PD-L1	OID00518	Q9NZQ7	Olink Inflammation	Treatment:Timepoint	(MSC-EV) - Vehicle	3	-0.262063	-0.734626	0.2105	0.259195	Non-significant	0.3447	-0.760263
IL-10RB	OID00515	Q08334	Olink Inflammation	Treatment:Timepoint	(MSC-EV) - Vehicle	5	-0.10221	-0.292146	0.0877261	0.273077	Non-significant	0.1335	-0.765619
IL-12B	OID00523	P29460	Olink Inflammation	Treatment:Timepoint	(MSC-EV) - Vehicle	5	-0.270488	-0.84329	0.302314	0.334301	Non-significant	0.5389	-0.501926
TNFB	OID00561	P01374	Olink Inflammation	Treatment:Timepoint	(MSC-EV) - Vehicle	5	-0.13054	-0.412612	0.151531	0.343792	Non-significant	0.1815	-0.71923
GDNF	OID00475	P39905	Olink Inflammation	Treatment:Timepoint	(MSC-EV) - Vehicle	4	-0.251464	-0.802002	0.299075	0.349962	Non-significant	0.3197	-0.786561
SIRT2	OID00538	Q8IXJ6	Olink Inflammation	Treatment:Timepoint	(MSC-EV) - Vehicle	4	-0.945187	-3.08182	1.19144	0.364984	Non-significant	1.9156	-0.493415
SIRT2	OID00538	Q8IXJ6	Olink Inflammation	Treatment:Timepoint	(MSC-EV) - Vehicle	5	-0.892574	-3.0292	1.24405	0.391694	Non-significant	1.1473	-0.777978
CSF-1	OID00562	P09603	Olink Inflammation	Treatment:Timepoint	(MSC-EV) - Vehicle	3	-0.153818	-0.533458	0.225823	0.405827	Non-significant	0.2614	-0.588439
4E-BP1	OID00536	Q13541	Olink Inflammation	Treatment:Timepoint	(MSC-EV) - Vehicle	3	-0.958065	-3.34017	1.42404	0.409217	Non-significant	1.8303	-0.523447
GDNF	OID00475	P39905	Olink Inflammation	Treatment:Timepoint	(MSC-EV) - Vehicle	5	-0.206341	-0.75688	0.344197	0.44128	Non-significant	0.3492	-0.590897
CXCL1	OID00496	P09341	Olink Inflammation	Treatment:Timepoint	(MSC-EV) - Vehicle	3	3.10766	-5.19007	11.4054	0.441615	Non-significant	5.3732	0.578362
CASP-8	OID00550	Q14790	Olink Inflammation	Treatment:Timepoint	(MSC-EV) - Vehicle	4	-0.149494	-0.560409	0.261421	0.454573	Non-significant	0.3339	-0.447722
VEGFA	OID00472	P15692	Olink Inflammation	Treatment:Timepoint	(MSC-EV) - Vehicle	5	-0.0776935	-0.330826	0.175439	0.527169	Non-significant	0.1314	-0.591275
CASP-8	OID00550	Q14790	Olink Inflammation	Treatment:Timepoint	(MSC-EV) - Vehicle	5	-0.123948	-0.534863	0.286967	0.534234	Non-significant	0.2334	-0.531054
LIF-R	OID00511	P42702	Olink Inflammation	Treatment:Timepoint	(MSC-EV) - Vehicle	5	0.0678782	-0.160008	0.295764	0.539313	Non-significant	0.12	0.565652
IL6	OID00482	P05231	Olink Inflammation	Treatment:Timepoint	(MSC-EV) - Vehicle	4	-0.141966	-0.62298	0.339047	0.542986	Non-significant	0.2681	-0.529527
CCL19	OID00513	Q99731	Olink Inflammation	Treatment:Timepoint	(MSC-EV) - Vehicle	5	-0.113862	-0.507733	0.280008	0.551206	Non-significant	0.3248	-0.350562
SCF	OID00500	P21583	Olink Inflammation	Treatment:Timepoint	(MSC-EV) - Vehicle	5	0.125483	-0.311928	0.562895	0.554223	Non-significant	0.3659	0.342944
CSF-1	OID00562	P09603	Olink Inflammation	Treatment:Timepoint	(MSC-EV) - Vehicle	4	-0.108795	-0.488436	0.270845	0.554637	Non-significant	0.2618	-0.415566
CD40	OID00542	P25942	Olink Inflammation	Treatment:Timepoint	(MSC-EV) - Vehicle	5	-0.152729	-0.69633	0.390872	0.562348	Non-significant	0.2424	-0.630069
AXIN1	OID00487	O15169	Olink Inflammation	Treatment:Timepoint	(MSC-EV) - Vehicle	3	0.353867	-0.913191	1.62092	0.564659	Non-significant	0.7971	0.443943
FGF-21	OID00512	Q9NSA1	Olink Inflammation	Treatment:Timepoint	(MSC-EV) - Vehicle	4	1.17109	-3.54296	5.88513	0.608089	Non-significant	1.8451	0.6347
PD-L1	OID00518	Q9NZQ7	Olink Inflammation	Treatment:Timepoint	(MSC-EV) - Vehicle	5	-0.108453	-0.581016	0.36411	0.635502	Non-significant	0.2215	-0.48963
uPA	OID00481	P00749	Olink Inflammation	Treatment:Timepoint	(MSC-EV) - Vehicle	5	-0.0735848	-0.394371	0.247201	0.635664	Non-significant	0.139	-0.529387
SIRT2	OID00538	Q8IXJ6	Olink Inflammation	Treatment:Timepoint	(MSC-EV) - Vehicle	3	0.488921	-1.64771	2.62555	0.636485	Non-significant	0.9404	0.519908
IL18	OID00501	Q14116	Olink Inflammation	Treatment:Timepoint	(MSC-EV) - Vehicle	5	-0.0330222	-0.200231	0.134187	0.68311	Non-significant	0.102	-0.323747
LAP TGF-beta-1	OID00480	P01137	Olink Inflammation	Treatment:Timepoint	(MSC-EV) - Vehicle	3	-0.081601	-0.509994	0.346792	0.693728	Non-significant	0.2991	-0.272822
HGF	OID00522	P14210	Olink Inflammation	Treatment:Timepoint	(MSC-EV) - Vehicle	5	-0.247903	-1.62704	1.13123	0.710109	Non-significant	0.4423	-0.560487
AXIN1	OID00487	O15169	Olink Inflammation	Treatment:Timepoint	(MSC-EV) - Vehicle	5	-0.220118	-1.48718	1.04694	0.719379	Non-significant	0.4724	-0.465957
LAP TGF-beta-1	OID00480	P01137	Olink Inflammation	Treatment:Timepoint	(MSC-EV) - Vehicle	4	-0.068652	-0.497045	0.359741	0.74025	Non-significant	0.3274	-0.209688
FGF-21	OID00512	Q9NSA1	Olink Inflammation	Treatment:Timepoint	(MSC-EV) - Vehicle	5	0.726068	-3.98798	5.44011	0.749979	Non-significant	1.4586	0.497784
CD40	OID00542	P25942	Olink Inflammation	Treatment:Timepoint	(MSC-EV) - Vehicle	3	-0.0649369	-0.608538	0.478664	0.80468	Non-significant	0.3008	-0.215881
TNFRSF9	OID00553	Q07011	Olink Inflammation	Treatment:Timepoint	(MSC-EV) - Vehicle	5	-0.0342641	-0.335292	0.266764	0.813703	Non-significant	0.1379	-0.24847
CXCL11	OID00486	O14625	Olink Inflammation	Treatment:Timepoint	(MSC-EV) - Vehicle	5	0.0532365	-0.480677	0.58715	0.836424	Non-significant	0.3882	0.137137
LIF-R	OID00511	P42702	Olink Inflammation	Treatment:Timepoint	(MSC-EV) - Vehicle	4	-0.0219435	-0.24983	0.205943	0.84195	Non-significant	0.1448	-0.151544
TGF-alpha	OID00503	P01135	Olink Inflammation	Treatment:Timepoint	(MSC-EV) - Vehicle	5	-0.0295359	-0.337583	0.278512	0.842614	Non-significant	0.2454	-0.120358
4E-BP1	OID00536	Q13541	Olink Inflammation	Treatment:Timepoint	(MSC-EV) - Vehicle	4	-0.226125	-2.60823	2.15598	0.84416	Non-significant	1.0096	-0.223975
IL8	OID00471	P10145	Olink Inflammation	Treatment:Timepoint	(MSC-EV) - Vehicle	3	1.26478	-12.4293	14.9589	0.848317	Non-significant	3.2844	0.385088
FGF-21	OID00512	Q9NSA1	Olink Inflammation	Treatment:Timepoint	(MSC-EV) - Vehicle	3	-0.425486	-5.13953	4.28856	0.851723	Non-significant	4.5776	-0.0929495
LAP TGF-beta-1	OID00480	P01137	Olink Inflammation	Treatment:Timepoint	(MSC-EV) - Vehicle	5	0.0347123	-0.393681	0.463105	0.866724	Non-significant	0.1442	0.240723
SCF	OID00500	P21583	Olink Inflammation	Treatment:Timepoint	(MSC-EV) - Vehicle	4	-0.035093	-0.472504	0.402319	0.868027	Non-significant	0.2226	-0.15765
IL8	OID00471	P10145	Olink Inflammation	Treatment:Timepoint	(MSC-EV) - Vehicle	5	-0.961814	-14.6559	12.7323	0.884331	Non-significant	1.1971	-0.803453
CXCL1	OID00496	P09341	Olink Inflammation	Treatment:Timepoint	(MSC-EV) - Vehicle	5	-0.462068	-8.75979	7.83566	0.908162	Non-significant	1.3082	-0.353209
CSF-1	OID00562	P09603	Olink Inflammation	Treatment:Timepoint	(MSC-EV) - Vehicle	5	0.0170287	-0.362612	0.396669	0.925963	Non-significant	0.2032	0.0838026
CASP-8	OID00550	Q14790	Olink Inflammation	Treatment:Timepoint	(MSC-EV) - Vehicle	3	-0.0130014	-0.423916	0.397914	0.947734	Non-significant	0.204	-0.0637324
CXCL11	OID00486	O14625	Olink Inflammation	Treatment:Timepoint	(MSC-EV) - Vehicle	3	0.0145777	-0.519335	0.548491	0.954888	Non-significant	0.3697	0.0394313
CXCL11	OID00486	O14625	Olink Inflammation	Treatment:Timepoint	(MSC-EV) - Vehicle	4	-0.00901464	-0.542928	0.524898	0.972094	Non-significant	0.2136	-0.0422034

## Sheet: Table S6  PCA plasma 
Table S6: PCA results of Olink PEA biomarkers in plasma
PC	explained variance	Principal component coefficients (PC1-18 > 95% variance)
		variables	PC1	PC2	PC3	PC4	PC5	PC6	PC7	PC8	PC9	PC10	PC11	PC12	PC13	PC14	PC15	PC16	PC17	PC18
PC1	20.1939	'IL8'	0.0931652	0.239123	0.0610309	0.0492345	-0.13794	-0.0184079	-0.0319429	0.106671	-0.13986	-0.191606	0.0320666	0.0990098	-0.0579312	0.00115117	-0.0120779	0.106629	0.00902601	-0.0588975	0.0267103	-0.0200914	0.154403	-0.020727	-0.0637343	-0.0354811	0.0425714	-0.0176369	-0.0930035	0.0792477	0.0456134	0.0241483	0.166219	-0.013981	0.0371021	-0.112409	0.0733005	-0.0274282	-0.112128	0.136208	0.0176107
PC2	15.6277	'VEGFA'	-0.134834	0.0969379	-0.157656	0.217699	0.0619515	0.0434688	-0.0726627	0.131795	0.139524	0.0318187	-0.0351073	-0.0105568	-0.104309	0.128078	0.050342	-0.186724	0.1711	0.0765401	-0.00298566	0.202576	0.0181407	-0.0501548	0.0399567	0.107457	-0.0168456	0.0506812	0.0571774	0.163779	0.0952894	0.00674269	-0.276611	-0.0484743	0.14753	-0.228164	0.0516315	-0.0588955	-0.12391	0.139489	0.20605
PC3	10.3098	'GDNF'	0.120951	0.0132423	0.26211	0.073876	0.0346541	0.119059	-0.118338	-0.00938419	0.195492	-0.0276715	-0.125618	0.0571534	0.041759	-0.104863	0.0451584	-0.158588	-0.0120227	-0.128166	-0.0651929	-0.143335	0.33763	0.0539521	-0.049939	0.157442	-0.025447	0.215746	0.0408014	-0.112709	-0.19982	-0.0671105	-0.145639	-0.0204947	0.0899134	-0.0870471	-0.128302	-0.102239	0.00258148	0.106703	-0.0981456
PC4	8.56763	'CDCP1'	0.0385918	0.123147	0.17637	-0.0708052	0.0114319	-0.12001	0.1604	-0.0289842	0.384816	0.030349	-0.0893148	-0.0840027	-0.0670809	0.00399423	0.186731	0.140591	-0.0688435	0.039751	0.0798453	0.171189	0.114522	-0.0784413	0.141313	0.0127903	0.0835377	-0.153178	0.003576	-0.0259969	-0.0578394	-0.0446724	0.112677	0.340282	-0.135178	-0.00414336	-0.112952	-0.0978386	-0.0909986	-0.0372894	-0.0283902
PC5	7.73316	'IL7'	0.0539651	0.219003	-0.0430376	0.0819183	-0.206133	-0.0439442	0.056815	0.140016	0.0126097	-0.10799	-0.225301	0.0460543	-0.0576565	0.0177182	-0.0851738	0.0774182	-0.0283165	0.0411441	-0.0595626	-0.0666082	0.064917	-0.129447	-0.0467761	0.16578	-0.075152	-0.134958	0.227819	0.111949	0.167938	-0.0847964	-0.086398	0.231107	-0.0775495	0.181112	0.110172	-0.0894123	-0.0660893	-0.00805446	-0.173318
PC6	5.63834	'OPG'	0.0859957	0.0575843	-0.0541402	0.272755	0.179829	-0.095379	-0.111216	-0.0531674	0.0187663	0.0842957	0.168862	0.0539652	-0.108302	-0.252267	0.148769	0.0590233	0.0306773	0.181713	0.0237081	-0.049218	0.0695821	-0.0475812	0.083528	0.162786	-0.056046	0.0403476	0.227774	0.21088	-0.219038	-0.0941075	0.0106999	0.0473462	-0.173791	-0.169096	0.0873712	0.0530358	0.133493	-0.0338427	0.0550276
PC7	5.03994	'LAPTGFbeta1'	0.065484	0.211597	-0.0485874	-0.14032	0.0374479	0.063946	0.0966894	0.0312899	0.132644	0.084448	0.116062	-0.139645	-0.321821	-0.0353613	0.0923574	-0.0738326	-0.216547	0.0208385	-0.158601	-0.205696	-0.190177	0.022819	0.157139	0.215323	-0.0950965	-0.165001	0.0598331	0.05876	0.0416734	-0.0662687	-0.153398	-0.131899	-0.103133	0.0188164	0.146259	-0.00384253	-0.0314043	-0.0913534	-0.0994505
PC8	4.60604	'uPA'	0.146357	-0.00275663	0.126164	0.0327732	-0.0350291	0.191063	0.285753	0.164139	-0.0107798	0.0666575	0.131849	0.0665136	-0.04873	-0.166803	0.00971669	-0.113012	-0.146115	0.168859	-0.0175092	0.0984006	-0.121736	0.000795804	0.0261298	-0.12019	0.0641941	-0.089812	0.204765	-0.102067	-0.0773358	0.138681	0.0524921	0.129514	0.148052	-0.197932	-0.126357	0.0345733	0.178578	0.344275	0.149833
PC9	3.65058	'IL6'	-0.172466	0.144143	-0.168537	0.0988301	0.0846317	0.0506381	0.00401687	0.0572329	0.0934115	-0.00167256	-0.000710802	-7.35475e-05	0.145553	-0.109074	-0.0210215	-0.0386622	-0.208498	0.0631292	-0.00564912	0.13948	0.048906	-0.159083	0.0128605	-0.0870002	-0.137287	-0.0169236	-0.0652895	-0.186163	0.058016	0.159004	-0.0128948	-0.0424983	0.055546	0.0292705	0.0115338	-0.102353	0.131077	0.0186468	-0.0449017
PC10	2.46129	'MCP1'	-0.0353178	0.0792302	0.0371328	0.283584	0.139924	-0.0356301	0.213535	-0.132869	0.0587453	0.188386	0.116254	-0.0136738	-0.147386	-0.0174583	-0.101655	0.0591433	-0.0462042	0.00146581	-0.174534	-0.000627802	0.0743137	-0.0687557	0.0434423	-0.237563	-0.132991	0.0570878	-0.0025549	0.0681898	0.141923	-0.0356875	0.345529	-0.220838	0.0340124	0.00598772	-0.00725288	-0.211302	-0.025737	-0.206324	-0.0728768
PC11	2.16647	'CXCL11'	0.191054	-0.00527496	0.0318099	-0.176392	-0.0248857	-0.154759	-0.0113581	-0.00190224	0.102817	0.10541	0.190061	0.147148	0.190917	-0.168112	0.121215	-0.119247	-0.0380481	0.0260929	-0.0566128	-0.0779117	0.15304	0.158157	-0.248677	-0.037861	-0.107361	0.0910181	-0.0428697	0.238272	-0.0241536	0.114938	0.0397941	0.0731694	-0.0865469	0.0503573	0.0214449	-0.168428	0.138016	-0.194224	-0.0484029
PC12	2.03909	'AXIN1'	0.076406	0.25758	0.0973881	0.0624336	-0.098162	-0.00429684	0.00650055	0.0816512	-0.156924	-0.00911629	0.0305205	0.0105692	-0.050827	0.00143645	0.0672226	0.0412864	0.0147188	0.00378259	-0.0604964	0.232993	-0.184539	0.0705722	-0.0143544	-0.0571819	0.0251026	-0.0438585	0.0666543	0.012385	-0.110042	-0.00136065	-0.0499118	-0.0148653	0.0954905	0.357452	-0.0840317	-0.0851723	0.131536	-0.0669802	0.00935623
PC13	1.77833	'TRAIL'	0.0125748	0.0854169	0.294069	-0.0507504	0.055284	-0.0740579	0.151231	-0.0854372	0.221125	0.0296471	-0.0640825	0.0219116	-0.0944357	0.125669	-0.0874132	-0.124252	-0.00626931	-0.16927	0.0110639	0.16078	-0.170057	-0.0388499	-0.00247844	0.0215124	0.154621	0.0548209	0.0777211	0.0194986	0.165005	0.0208203	0.0236812	-0.125569	-0.180542	-0.168986	0.0732575	0.188015	-0.0546009	-0.0252578	0.126674
PC14	1.49834	'IL20RA'	0.0931652	0.239123	0.0610309	0.0492345	-0.13794	-0.0184079	-0.0319429	0.106671	-0.13986	-0.191606	0.0320666	0.0990098	-0.0579312	0.00115117	-0.0120779	0.106629	0.00902601	-0.0588975	0.0267103	-0.0200914	0.154403	-0.020727	-0.0637343	-0.0354811	0.0425714	-0.0176369	-0.0930035	0.0792477	0.0456134	0.0241483	0.166219	-0.013981	0.0371021	-0.112409	0.0733005	-0.0274282	-0.112128	0.136208	0.0176107
PC15	1.33645	'CXCL9'	0.0730422	0.00990348	-0.107448	-0.28039	0.0162336	-0.121976	0.0615975	0.275248	-0.110365	0.113627	0.143178	0.119994	-0.0256659	0.0705169	-0.0367823	0.0130982	-0.0503906	0.106013	-0.108973	0.0626756	0.0183811	-0.088895	-0.0224731	0.0473879	0.108369	0.035776	-0.0578121	-0.0419952	-0.0665978	-0.244169	0.108827	0.0201418	-0.074588	-0.146866	-0.0468268	0.0312661	-0.149489	-0.167927	0.00812168
PC16	0.959355	'CST5'	0.0683315	0.0031616	0.190364	-0.0417475	-0.0207998	0.2051	-0.222775	0.11742	0.152714	0.119821	-0.025982	-0.0922531	-0.112946	0.1379	-0.0322464	0.0200608	0.284183	0.394352	0.242982	-0.316421	-0.131178	0.00162345	-0.0531927	-0.250366	-0.190453	-0.105417	0.102229	-0.0996126	0.0038015	0.0735224	0.106665	0.17275	0.0648905	-0.0189628	-0.0684294	0.00731367	-0.145167	-0.120837	-0.0405842
PC17	0.869549	'OSM'	-0.0655583	0.221134	-0.0919481	-0.0191514	0.0205608	0.021241	-0.127655	-0.177809	0.139518	-0.0579553	0.167552	0.0914882	0.215479	-0.0688568	-0.0521524	-0.251994	-0.214883	0.105937	-0.0568769	0.0772429	-0.0620745	-0.0924926	0.0727835	-0.0866628	-0.0840596	0.0338277	0.0514064	-0.0711117	-0.136333	-0.0299228	-0.0483535	0.0169197	0.0746308	0.0761192	0.113085	0.149123	-0.23089	0.0117988	-0.109806
PC18	0.729048	'CXCL1'	0.0625721	0.249242	0.0399743	0.0400863	-0.118089	-0.079834	-0.0017608	0.175062	-0.100003	-0.170434	-0.0486866	0.0370425	-0.130987	-0.0765379	-0.0479158	0.0266861	0.0260749	-0.0376615	-0.00786262	0.025074	-0.0748795	-0.0458566	-0.10908	-0.00734427	-0.155913	0.129685	-0.0284855	-0.040359	-0.0491989	0.0698104	-0.126536	-0.155043	-0.157799	-0.083492	-0.219363	0.194076	-0.00120622	0.13221	-0.326312
PC19	0.644291	'CCL4'	0.144041	0.00929659	-0.131932	0.0934942	-0.0896805	-0.291948	0.0532048	-0.00892346	0.205902	-0.0234432	0.153837	-0.0105172	0.120302	-0.00843102	-0.0592979	0.0603706	0.241941	-0.0464051	0.148959	0.109968	0.0169884	0.0120866	0.03767	-0.020249	-0.026472	-0.0240571	0.0991004	-0.202619	-0.0753603	-0.0040309	0.0962951	-0.105122	-0.0494998	0.0148608	-0.020346	0.0466816	0.0734775	0.080954	-0.140178
PC20	0.519073	'CD6'	0.236475	-0.00781594	0.0289189	0.0511133	0.0388285	-0.0791579	0.0168907	-0.0284556	0.0158005	0.0924293	-0.166962	-0.123262	-0.0171661	-0.135983	-0.0445631	-0.0199309	-0.151438	0.188283	0.260883	0.160275	0.0110962	-0.170584	0.152632	-0.276516	0.0602248	0.217949	-0.116518	0.37287	0.0649832	0.0752635	-0.190461	-0.0221822	0.0531587	-0.0472095	-0.0370988	-0.0159223	0.0930588	-0.0532083	-0.0630833
PC21	0.473798	'SCF'	0.112902	-0.0461965	-0.258391	-0.0485071	-0.0304675	0.101843	0.0998087	-0.0798039	-0.123301	0.0219289	0.0507145	-0.102065	-0.26026	-0.00913729	0.0168747	-0.0403082	0.167542	-0.361066	0.0425811	-0.0276771	0.109244	-0.127111	0.291275	-0.195928	-0.100712	0.184331	0.0839356	-0.0498134	-0.194511	-0.0201248	-0.0766852	0.0687511	0.0895648	0.0688985	0.0244507	-0.356421	-0.119595	0.0515475	-0.0470139
PC22	0.42266	'IL18'	-0.0272205	-0.0255083	-0.235303	-0.00601768	-0.246243	-0.0140164	0.103262	0.208295	0.088171	0.113402	-0.0873401	-0.0110625	0.0488077	0.185194	-0.0304101	-0.202624	-0.00268967	0.0578445	-0.167826	0.00882868	0.143152	0.120993	0.0213438	0.0300493	-0.104911	0.153636	-0.132768	0.0130862	-0.1968	0.0741657	0.108414	0.190765	-0.0861426	-0.205131	0.00961125	-0.0558015	0.0803884	-0.0406341	0.197344
PC23	0.411031	'TGFalpha'	0.201629	-0.0793843	-0.0289012	0.0893791	-0.0830148	0.00515713	0.0722934	0.0961509	0.171367	-0.0898644	0.214624	0.0290455	-0.0576987	0.14854	0.0942811	-0.219485	0.0281616	0.0704293	-0.231011	-0.0536368	0.153416	-0.0705302	-0.0754757	-0.117357	-0.0603295	0.260634	-0.034803	0.0163853	0.350854	0.158837	-0.121306	-0.0654326	-0.0613097	0.214957	-0.175778	0.206891	-0.1834	-0.067944	-0.0118177
PC24	0.364173	'MCP4'	0.102006	-0.0264365	0.0737772	-0.180398	0.241168	-0.161798	0.215063	0.0371441	-0.103789	0.0596639	-0.0715744	0.0623714	0.0575186	0.143502	-0.0198843	-0.00193821	0.0583469	0.0698619	0.00502953	-0.203975	0.0396893	-0.0564862	-0.166033	0.120606	-0.0601096	0.012016	0.070905	0.176632	-0.181756	0.0102035	-0.0134022	-0.179673	0.0170499	-0.0100949	-0.0108881	-0.0763649	-0.0664628	0.146076	-0.0874912
PC25	0.352921	'CCL11'	0.046258	-0.0419847	0.0383358	0.273029	0.189569	0.0477827	0.268856	0.00789235	-0.119731	-0.0900324	0.023663	0.00521233	0.0679569	-0.0665081	-0.0306516	-0.166394	-0.0249007	0.0420778	-0.0678162	-0.165123	-0.090927	-0.0937318	-0.0845964	-0.0322333	0.0854853	-0.161494	-0.256552	-0.098065	0.00157968	-0.139642	0.139333	-0.0650533	0.0402248	-0.10819	-0.0874138	0.00613308	0.105139	-0.0597079	-0.0493483
PC26	0.289529	'TNFSF14'	0.2054	0.0389583	-0.0406928	0.0121134	0.0521394	0.208811	-0.0932808	0.0452556	-0.121716	0.140488	-0.0469256	0.180556	0.119419	0.0363598	-0.0344377	0.0802454	0.0633026	0.169267	-0.139076	0.319705	0.0826756	0.0990566	0.0119721	-0.00365685	0.218801	0.00745469	-0.0350443	-0.00348023	0.193322	-0.282065	-0.0982363	0.136679	0.0349508	-0.0619813	0.0338333	-0.0746156	0.130591	-0.120207	-0.192333
PC27	0.252962	'FGF23'	0.108292	-0.107974	-0.0613979	0.194037	0.0273907	-0.0593461	-0.132907	0.104398	-0.0359612	-0.104243	0.159937	-0.331261	0.0641188	0.23318	0.0570316	0.0462129	-0.229072	-0.263123	-0.0819879	0.108851	-0.25358	0.225248	-0.220562	-0.110356	-0.0654405	-0.0377956	0.151395	0.19475	-0.00278403	0.0806192	0.0437898	0.277498	-0.107725	-0.186043	-0.0725923	-0.0900953	0.012799	0.0437879	-0.108043
PC28	0.191193	'FGF5'	0.083509	-0.018022	-0.0881408	-0.0640035	-0.126738	0.336165	0.188556	-0.195126	0.0116053	-0.00874844	-0.029238	0.042088	0.0919061	-0.014996	-0.182593	0.19392	0.0637053	0.0117466	0.0931374	0.0661257	-0.0606146	0.0956587	-0.0507361	0.205455	-0.265423	0.0216194	-0.00849547	0.191764	-0.0668209	0.265143	0.0923536	-0.0840861	-0.0477737	-0.161254	-0.0467055	0.0142171	-0.0310414	-0.21228	-0.131801
PC29	0.172485	'MMP1'	0.123794	-0.147319	0.0428631	0.16933	0.124121	-0.0424349	0.0544564	0.0808906	0.107589	-0.256486	0.0289981	-0.0718413	-0.0313228	0.103565	0.17394	0.318162	0.00798094	0.0824106	-0.21838	-0.0120516	0.0163946	-0.279409	-0.0616284	0.141854	0.0602575	-0.0293566	0.0112583	0.0771058	-0.183103	0.177142	-0.0135715	-0.0379732	0.323954	-0.00419521	0.168278	0.100518	-0.0256549	-0.11254	0.0827074
PC30	0.167897	'LIFR'	0.0501925	0.0895847	-0.0620567	-0.215171	0.325281	0.0112554	-0.00700745	0.071077	0.0470242	-0.0310964	-0.0128845	-0.0036661	-0.100918	-0.0288686	-0.0531474	0.0733007	0.0821484	-0.0900733	0.0803723	0.0164926	0.0855593	0.136662	0.130797	0.00185961	0.0989215	0.0592289	-0.0976061	-0.0915848	0.138232	0.272798	-0.102759	0.139613	0.155675	-0.133897	-0.0985702	0.184057	0.115547	-0.0879046	-0.19984
PC31	0.114653	'FGF21'	-0.0904913	0.0641168	-0.172906	-0.125127	0.0649983	0.152492	-0.0094573	0.126203	0.215185	-0.0850715	-0.107446	-0.135299	0.179539	-0.209364	0.316383	0.16896	0.216542	-0.0992318	-0.152688	-0.0573586	-0.0820554	-0.129053	-0.0740068	-0.111953	0.269508	0.0689891	-0.134296	0.119523	-0.0406057	-0.0399413	0.08703	-0.0682403	-0.0605041	0.0478379	-0.135157	0.0167081	0.0377215	0.00652233	-0.0812857
PC32	0.0998428	'CCL19'	0.011269	0.0803621	-0.113925	-0.212821	0.236644	-0.0465662	0.0733785	0.237795	-0.00955074	0.115943	0.0296731	0.05376	0.0953946	0.158174	-0.0902116	-0.084663	0.0554479	-0.0731672	0.0246021	0.068803	0.0507491	-0.0263329	-0.196126	-0.282256	-0.022848	-0.171204	0.238973	0.0763743	-0.0275555	0.0685593	-0.0145501	-0.104064	0.244534	0.0648967	0.269787	0.00975186	-0.0322772	0.0480165	-0.0418832
PC33	0.0851403	'IL10RB'	0.089928	0.122926	-0.134279	-0.0292127	0.197152	-0.0802038	0.180449	0.0337805	0.00995689	-0.0906155	-0.273983	0.188265	0.115747	-0.063464	-0.0432575	0.20586	-0.0909238	-0.120628	-0.151727	-0.152639	-0.244257	0.181665	0.18905	-0.109764	-0.0415126	0.196302	0.187235	-0.112337	0.0234566	-0.0242209	-0.0656661	0.123336	0.0412665	-0.0972288	-0.118762	0.0381205	-0.189431	-0.191693	0.156108
PC34	0.0766414	'IL18R1'	0.0545725	0.0879966	-0.0895903	0.208433	0.280848	0.0714633	-0.0601644	0.0637176	-0.04419	0.0398136	0.0933092	0.0875758	-0.0827925	-0.0120526	-0.0720717	-0.217807	0.165407	-0.152262	0.199424	0.0194853	-0.0563937	-0.167553	-0.152896	0.220161	0.143374	-0.054015	-0.193227	-0.0530934	-0.00975691	0.104066	0.0394255	0.304336	-0.0796985	0.044079	0.148392	-0.0711603	-0.156477	-0.181499	-0.147406
PC35	0.0562136	'PDL1'	-0.142337	0.131856	-0.174747	0.0152994	0.106645	0.0952864	-0.0443542	0.155535	0.145488	-0.121074	-0.0640797	-0.0333074	0.237355	-0.129958	0.0624106	-0.0349225	-0.113162	0.0728044	0.11349	-0.00863894	0.00397864	-0.00763301	-0.154207	0.111223	-0.0805316	-0.0260303	0.0664587	-0.0637983	0.0323254	0.0493359	0.0518618	-0.0783794	-0.0152252	-0.00135238	-0.145909	-0.195965	-0.186542	-0.0660239	0.222583
PC36	0.0367075	'TRANCE'	0.176228	0.0209303	0.111658	-0.243008	-0.0788456	0.0832078	0.0789185	-0.0115937	0.105779	-0.0532502	0.0565595	-0.0344089	-0.00382721	0.02965	-0.0780306	-0.125621	-0.0259481	-0.177346	0.128184	0.142539	0.0376726	-0.108597	0.041861	0.0992246	0.175972	-0.180023	-0.113536	0.100311	-0.0833002	0.224425	-0.0110071	-0.111327	-0.0896499	0.0223296	0.0343975	-0.110657	-0.0354212	-0.0673279	0.230575
PC37	0.0298953	'HGF'	0.00281661	0.247867	0.00236615	0.0150976	0.0657739	0.111537	0.0450887	0.0984156	0.161151	-0.17921	-0.0775756	-0.195885	-0.0542307	-0.0719829	-0.0801122	-0.142871	-0.0886941	-0.0420819	0.110274	-0.0886468	0.227743	0.39722	0.0853305	-0.043926	0.0716766	-0.0338555	0.00308486	0.0850764	0.0345784	-0.120669	0.30301	-0.0689919	0.119205	0.0969455	0.128619	0.0384852	0.104577	0.0256741	-0.0332296
PC38	0.0200659	'IL12B'	0.144496	-0.0465423	-0.156702	0.00534496	-0.191649	-0.246788	-0.0772811	0.0449164	0.00779936	0.132533	-0.0887747	-0.0175801	0.108908	-0.112518	0.0208327	0.00815228	-0.0775312	0.0901444	0.067935	-0.217044	0.00398385	0.0828267	0.169226	0.0773369	0.192315	-0.120778	0.0472169	0.142986	0.124941	0.00686535	-0.0401124	-0.0926486	0.196168	0.00207077	0.0970478	-0.0187151	-0.0738059	0.0240241	0.00707841
PC39	0.0138554	'MMP10'	-0.152664	0.0668592	-0.0907763	0.110446	-0.012723	0.0940756	0.111055	0.0755646	0.110616	0.144814	0.324377	0.103448	0.00101647	-0.0301757	-0.199576	0.329303	-0.232751	-0.114113	0.233436	-0.311292	0.103624	-0.0228576	-0.117764	-0.121286	0.196598	0.00670215	-0.0643373	0.00616595	-0.00100687	0.0612312	-0.311038	0.0973167	-0.136443	0.0644299	-0.0251923	0.0336272	0.0776247	0.114696	0.0614478
		'TNF'	0.211012	0.0160237	-0.000825897	0.116946	0.00247285	-0.0585186	-0.181982	-0.0886045	0.171592	0.0301881	-0.000491277	0.166415	0.0586282	-0.0960663	-0.162759	0.108376	0.108858	-0.140801	0.0390001	-0.00304593	-0.165964	0.129102	-0.111562	0.0155089	-0.07123	-0.163681	-0.112962	0.0715319	0.230663	-0.100281	-0.12007	-0.18453	0.103058	-0.1177	-0.125447	-0.256224	-0.11068	0.0512695	0.193438
		'CCL23'	0.0949024	0.0795355	-0.112588	-0.0956468	0.0234078	-0.0304879	0.269652	-0.309294	0.10049	-0.155828	0.101293	-0.0763991	-0.0515071	0.0848606	0.0527389	0.0431863	0.0796346	0.179496	-0.0750569	0.0289136	0.030068	0.177746	-0.125062	0.128371	-0.163134	-0.0947678	-0.208687	-0.158443	0.110223	-0.0681487	-0.207465	0.142869	0.24395	-0.0997699	0.0829881	-0.108977	0.0952851	0.144918	-0.0717904
		'CD5'	0.168312	0.0451937	-0.195096	0.0608037	-0.0435556	-0.0826747	-0.00771334	-0.207659	-0.065344	0.110839	-0.24884	0.0816782	0.0138115	0.000793943	-0.0157314	-0.0248796	-0.102492	0.106406	0.00365996	-0.0499337	-0.133118	-0.125751	-0.0132028	0.11455	0.0822871	0.124379	-0.0739488	-0.0401261	0.0968038	0.352199	0.306248	0.163544	0.0236856	0.194282	0.0533879	0.0232377	-0.028679	0.247223	0.0422278
		'CCL3'	0.152371	0.0215909	-0.161747	0.0675293	-0.0629996	-0.275798	0.0382554	-0.012547	0.180592	-0.0253769	0.162371	-0.0079566	0.115542	-0.0309314	-0.0764388	0.0583798	0.26486	-0.0327653	0.136638	0.105784	-0.0202456	0.0167606	0.062415	-0.00145974	-0.0268508	-0.0180856	0.115466	-0.182506	-0.0745154	-0.0597294	0.0736209	-0.0420766	-0.0552268	-0.00400516	0.0499799	0.182655	0.0728362	0.00556044	0.0107888
		'Flt3L'	0.170137	-0.0319474	-0.197995	-0.040573	0.124222	0.089021	0.0680372	-0.00663249	-0.192261	0.0452872	0.162135	0.0112266	-0.180138	-0.108078	0.134678	0.0930853	0.0189998	0.056936	0.0304718	0.0418601	0.194597	0.159359	-0.0136435	0.0698476	-0.0648917	-0.0791246	-0.00994406	-0.0330739	0.138451	-0.0330681	0.0485976	0.0551166	-0.134805	0.193154	-0.108756	0.209254	-0.12195	0.0487339	0.355439
		'CXCL6'	0.162334	0.00541865	-0.0522021	-0.0885322	0.19188	0.159362	-0.12145	0.0093444	0.13767	0.0469815	-0.0492274	-0.0146543	0.0207119	0.199626	-0.34348	0.159988	-0.151338	-0.0329473	0.0388159	0.0742067	0.0835323	-0.255077	-0.0283264	0.124304	-0.193402	0.163996	0.0040927	0.0855748	-0.0595954	-0.327296	0.171492	0.028187	0.0208554	0.0706732	-0.137663	0.12826	0.0660425	0.210792	0.0924407
		'CXCL10'	0.151044	-0.0520131	0.198046	0.0607444	0.104842	-0.0206908	0.213955	0.128219	0.0150698	0.0166654	-0.0786968	-0.106188	0.0748793	-0.201694	0.00622156	-0.0872189	0.139702	-0.0169619	0.0654719	-0.024478	-0.257169	0.132244	-0.127878	-0.0300944	-0.0903093	0.235382	-0.185711	0.0219591	-0.0902905	-0.186963	-0.102939	0.138151	-0.0418389	0.270975	0.195263	-0.0292251	-0.121458	0.187874	0.125402
		'EBP1'	0.0352874	0.175023	0.0295785	0.0127905	0.0842127	0.000254332	0.0260618	-0.120008	-0.18383	0.202224	0.0878343	-0.396877	0.36122	0.180841	0.113102	-0.0233121	0.0723123	-0.0531795	0.00382085	-0.208701	0.0884629	-0.040602	0.157424	0.109536	0.071801	0.0732179	0.0180852	0.0476454	0.208974	-0.0180046	0.0264653	0.0201257	-0.020738	-0.16242	-0.00370501	0.0934806	-0.0626073	0.187119	-0.0651456
		'SIRT2'	0.0730946	0.254216	0.126411	0.0234082	-0.108899	0.0345872	-0.02216	0.0821379	-0.128614	0.0165662	0.00500478	-0.0927096	0.0699277	0.0381896	0.0171857	0.134207	0.0985146	-0.0105509	0.00494688	-0.056466	0.0649679	-0.0578857	-0.00069936	-0.023627	-0.097642	0.129899	-0.0540257	-0.115863	-0.0593258	0.100894	-0.122573	-0.0352158	0.105706	-0.0324809	0.152083	0.0488543	0.252231	-0.237986	0.272341
		'CCL28'	0.0464319	-0.123993	0.0409518	0.0617396	0.0545368	0.119895	0.108447	0.139613	0.00496988	-0.106359	-0.0145308	0.40976	0.160435	0.248717	0.482897	-0.022924	-0.0711932	-0.145567	0.32409	-0.0304639	-0.0160937	-0.0411747	0.269085	-0.00501087	-0.268593	-0.088909	-0.00618804	0.052027	0.17121	-0.0635208	0.0496295	-0.045247	-0.0603119	0.0211366	0.042859	-0.0171743	0.134562	0.0635304	-0.0746021
		'DNER'	0.0856158	-0.0921988	-0.1913	0.0655944	-0.0572416	-0.162527	0.208885	0.0887343	-0.0583603	-0.13279	-0.293399	-0.177355	-0.000368949	0.0780909	-0.108796	-0.136501	-0.107653	0.0972472	0.182401	-0.0903971	0.0946998	-0.141033	-0.0966271	-0.087911	-0.0375043	-0.177639	-0.103814	-0.10447	-0.0257661	-0.128339	-0.185926	-0.0470382	-0.177952	-0.0765665	-0.0652568	-0.0117841	0.106557	-0.162192	0.00286396
		'CD40'	0.114098	0.211667	-0.0357224	-0.0842539	-0.0766115	-0.0220105	-0.117957	-0.131325	-0.0571018	-0.1082	0.164849	0.215886	0.063557	0.0347305	0.00335022	-0.184041	-0.0360521	-0.0137621	-0.0288275	-0.183578	-0.237548	-0.0863876	0.166989	-0.106164	0.0219152	-0.0453057	-0.20253	0.103429	-0.2233	-0.0676075	0.00581519	0.106388	0.086618	-0.166778	-0.0632771	0.0708426	-0.0252763	-0.0231541	0.0190598
		'FGF19'	0.0728219	-0.046297	-0.0474414	-0.0253301	-0.166664	0.302751	0.229536	-0.119616	0.0225632	-0.193411	0.139176	0.00850472	0.198193	0.00921594	-0.108617	-0.0355393	0.176497	0.132456	-0.0779422	-0.0587329	-0.0158214	-0.137126	0.0246415	-0.0475406	0.269299	-0.0231946	0.293385	0.0740439	0.0313857	-0.071415	-0.0508522	0.00287913	-0.114696	0.0305403	-0.0479214	-0.164922	-0.0593482	0.0575756	-0.0650777
		'MCP2'	0.182353	-0.0400691	-0.0442237	-0.0804161	-0.115406	0.0605194	-0.143205	0.190182	0.142658	0.256315	0.00526267	-0.101535	-0.0796361	-0.0898297	0.0882741	0.11784	-0.0162387	-0.0749324	-0.206308	-0.0281953	-0.0816297	-0.158168	0.0476253	-0.0807722	-0.117436	-0.192334	-0.283132	-0.150248	0.0467197	-0.014536	0.0520671	-0.0868227	-0.00997703	-0.0949155	-0.0099434	-0.0859	-0.0291555	0.181293	-0.0639499
		'CASP8'	0.0476589	0.258507	-0.0106083	-0.00149627	0.120258	0.0834312	-0.00223166	-0.0665947	-0.0699073	0.198141	-0.0578831	-0.098985	0.198329	0.108014	0.0904285	0.0572376	0.0523492	0.0471795	-0.0833969	0.141897	-0.0151335	0.0185111	0.0171028	0.0176187	-0.167104	-0.165518	-0.0856346	0.034792	-0.1572	0.0887351	-0.150335	-0.121508	-0.229555	0.186663	-0.0347636	0.0120689	0.0435159	0.0834452	0.0108547
		'CCL25'	0.125265	-0.0839209	0.07486	0.161532	0.159938	0.0105565	-0.144335	0.0911713	0.0853516	-0.212221	0.0165041	0.0429465	0.116367	0.259427	-0.25757	0.0573022	0.00563838	0.127328	-0.225361	-0.0822984	0.0642995	0.184423	0.376005	-0.0900778	0.0876461	-0.115735	-0.171895	-0.00150856	-0.141642	0.131149	-0.0694558	-0.0245129	-0.228846	0.166103	0.103075	-0.0795856	0.0264505	0.0270015	0.051486
		'CX3CL1'	0.155387	-0.0129213	-0.201325	-0.0704057	0.0157503	0.148577	-0.119306	0.0112478	0.0393567	-0.172439	0.0707256	-0.0943735	-0.154556	0.144472	0.155331	0.0607602	-0.166414	0.227262	0.250333	0.0443419	-0.203312	0.126853	-0.0889078	0.0398488	0.187056	0.324524	-0.0333041	-0.153943	-0.0535504	-0.0681917	0.0720196	-0.297784	-0.11077	-0.0408526	0.20063	-0.135741	0.011987	0.0116099	-0.0538337
		'TNFRSF9'	0.1945	-0.0187868	-0.105392	0.0702354	0.00344671	0.22286	-0.0749374	-0.0439068	0.0515013	0.104755	-0.248029	0.101262	-0.0313502	-0.12535	0.000396728	-0.0913902	0.0865508	-0.170844	-0.169815	-0.120297	0.00673763	-0.0269108	-0.128715	-0.109027	0.0212533	-0.0615734	0.178112	-0.122808	0.0572033	0.0639925	-0.00197125	-0.0514531	-0.245813	-0.140235	0.349439	0.161868	0.203836	0.0213133	0.0295816
		'NT3'	0.131741	-0.101726	-0.0756222	0.173472	-0.181745	0.229601	0.0730222	0.0211959	0.00460887	0.0613396	-0.0257089	-0.142738	0.0965765	-0.0891605	0.0213475	-0.0331089	-0.0624285	-0.147488	0.109608	0.090198	0.0439206	0.0771092	0.0289666	-0.0169201	-0.0477044	-0.170605	-0.0793836	0.115261	-0.161736	-0.146108	-0.0200283	-0.0295123	0.216987	0.0513203	-0.00614692	0.410098	-0.238278	-0.18044	-0.0369606
		'TWEAK'	0.221829	-0.072744	0.00349012	0.0929101	0.133543	-0.00519963	-0.070407	0.117815	-0.143515	0.0809561	-0.044508	-0.0267284	-0.0168619	-0.0598433	-0.0123718	-0.110909	-0.0705162	0.0270772	0.0177386	0.0346729	0.0712502	0.113271	0.0689223	0.169181	0.127335	-0.1418	0.177313	-0.169835	-0.119463	0.193572	-0.011441	-0.177775	0.029529	0.0300287	-0.331246	-0.103686	-0.112771	-0.000191776	-0.112779
		'CCL20'	-0.063835	-0.0392032	0.0995789	0.117008	-0.177337	0.0427472	0.16094	0.324177	0.0791499	0.26909	0.110248	0.0262207	0.128093	0.0405875	-0.123668	0.0496444	-0.0293154	-0.0521496	0.0291898	-0.0199091	-0.15983	0.0429297	0.142517	0.331928	0.0370938	0.215324	-0.0334852	-0.104014	0.0426906	0.0300385	0.0348666	-0.042904	0.143421	0.0758908	0.107402	-0.0658742	0.0383769	-0.0734649	-0.135882
		'STAMBP'	0.0610973	0.27041	0.104598	0.0637534	-0.0161937	-0.00536254	0.0117026	-0.0172694	-0.155756	0.02519	0.05053	-0.133727	0.078386	0.0894211	0.0725287	-0.0270352	0.0963271	0.00351449	0.092896	-0.0245585	-0.000231519	-0.0922476	0.0251936	-0.00512621	0.0315906	0.0783651	0.0711479	-0.144228	0.0741464	-0.0349576	0.0170519	-0.0292074	-0.064284	-0.0785596	-0.113675	-0.106659	-0.00124562	-0.184646	0.214037
		'ADA'	0.00331009	0.128783	-0.00449929	0.1877	-0.089181	0.0053031	0.0953406	-0.210683	0.0880008	0.295613	-0.158424	0.183678	-0.0745606	0.318097	0.213376	0.112024	-0.102424	-0.000592707	0.026805	0.000224735	0.108937	0.166012	-0.219304	-0.147501	0.227816	0.0139043	-0.0404693	-0.109059	-0.24238	-0.0117951	-0.0622209	-0.0671518	0.0296474	-0.0150888	-0.0103262	0.0323933	-0.213438	0.00470821	-0.0572171
		'TNFB'	0.238027	0.00803892	0.00500449	-0.0513657	-0.0411176	-0.0064644	-0.148282	-0.139837	0.0769045	-0.0207156	0.0275756	-0.0487136	0.0097393	0.137479	0.0487179	-0.0967192	-0.192054	-0.183399	0.00369135	-0.130669	-0.0369527	-0.158967	-0.141254	0.0770536	0.054012	-0.00152033	0.148177	-0.144981	0.0546967	-0.108982	-0.00105208	0.0654244	0.209606	0.1673	-0.119777	-0.0159563	0.287562	-0.168712	0.0842342
		'CSF1'	-0.147725	0.129898	-0.2141	0.0707898	-0.0150031	0.0111586	0.0327207	0.0213579	0.121757	0.0655296	-0.0579959	0.095618	-0.189699	0.183756	-0.0225819	-0.135923	0.243141	-0.0150923	-0.0108622	-0.114128	-0.158091	0.0757422	-0.0068028	0.0822976	0.118714	-0.028409	-0.0336647	0.28694	-0.0634243	-0.0319558	0.0638995	-0.0400333	0.0888598	0.147661	-0.316209	0.0748028	0.312838	0.0403438	0.04551

## Sheet: Table S7 Pathway Analysis
Table S7: Significantly enriched terms (Benjamini adjusted p < 0.05 and FDR < 0.05) for DEX proteins in plasma of EV vs vehicle at 14 day post-injury
Category	Term	Count	%	PValue	Genes	List Total	Pop Hits	Pop Total	Fold Enrichment	Bonferroni	Benjamini	FDR
GOTERM_BP_DIRECT	GO:0002876~positive regulation of chronic inflammatory response to antigenic stimulus	2	11.1111	0.00176495	P01374, P01375	18	2	19256	1069.78	0.612723	0.0215404	0.0193342
GOTERM_BP_DIRECT	GO:0048247~lymphocyte chemotaxis	6	33.3333	8.96903e-11	P78423, P78556, P51671, Q99731, P10147, P13500	18	35	19256	183.39	4.81637e-08	9.63273e-09	8.64614e-09
GOTERM_BP_DIRECT	GO:0002548~monocyte chemotaxis	7	38.8889	1.39778e-12	P78423, P78556, P51671, Q99731, P10147, P05231, P13500	18	45	19256	166.41	7.50603e-10	3.75305e-10	3.36866e-10
GOTERM_BP_DIRECT	GO:0048245~eosinophil chemotaxis	4	22.2222	1.46742e-06	P78423, P51671, P10147, P13500	18	26	19256	164.581	0.000787693	4.92502e-05	4.42059e-05
GOTERM_BP_DIRECT	GO:0060252~positive regulation of glial cell proliferation	3	16.6667	0.000152543	P01374, P05231, P01375	18	21	19256	152.825	0.0786561	0.00273052	0.00245086
GOTERM_BP_DIRECT	GO:0050768~negative regulation of neurogenesis	3	16.6667	0.000200173	P51671, P05231, P01375	18	24	19256	133.722	0.101927	0.00335916	0.00301511
GOTERM_BP_DIRECT	GO:0045662~negative regulation of myoblast differentiation	3	16.6667	0.000273582	Q14116, P02778, P01375	18	28	19256	114.619	0.136649	0.00432098	0.00387842
GOTERM_BP_DIRECT	GO:0070098~chemokine-mediated signaling pathway	7	38.8889	2.22269e-11	P78423, P78556, P51671, Q99731, P02778, P10147, P13500	18	70	19256	106.978	1.19358e-08	3.97861e-09	3.57112e-09
GOTERM_BP_DIRECT	GO:0050918~positive chemotaxis	5	27.7778	9.33584e-08	P78423, P15692, P02778, P10147, P20783	18	50	19256	106.978	5.01322e-05	4.0428e-06	3.62873e-06
GOTERM_BP_DIRECT	GO:0030593~neutrophil chemotaxis	7	38.8889	6.35778e-11	P78423, P78556, P51671, Q99731, P02778, P10147, P13500	18	83	19256	90.2222	3.41413e-08	8.53532e-09	7.66113e-09
GOTERM_BP_DIRECT	GO:0071347~cellular response to interleukin-1	6	33.3333	6.48812e-09	P78423, P78556, P51671, Q99731, P10147, P13500	18	80	19256	80.2333	3.48411e-06	3.48412e-07	3.12727e-07
GOTERM_BP_DIRECT	GO:0048661~positive regulation of smooth muscle cell proliferation	4	22.2222	1.37869e-05	P78423, Q14116, P05231, P01375	18	54	19256	79.2428	0.00737629	0.000370179	0.000332265
GOTERM_BP_DIRECT	GO:0046427~positive regulation of JAK-STAT cascade	3	16.6667	0.000618646	P05231, Q08334, P01375	18	42	19256	76.4127	0.282739	0.00897873	0.00805912
GOTERM_BP_DIRECT	GO:0032722~positive regulation of chemokine production	3	16.6667	0.000648487	Q14116, P05231, P01375	18	43	19256	74.6357	0.294149	0.00916415	0.00822555
GOTERM_BP_DIRECT	GO:0071346~cellular response to interferon-gamma	7	38.8889	2.38489e-10	P78423, P78556, P51671, Q99731, P10147, P13500, P01375	18	103	19256	72.7033	1.28069e-07	2.13448e-08	1.91586e-08
GOTERM_BP_DIRECT	GO:0006959~humoral immune response	4	22.2222	2.19646e-05	P01374, P05231, P13500, P01375	18	63	19256	67.9224	0.0117258	0.000561666	0.00050414
GOTERM_BP_DIRECT	GO:0032731~positive regulation of interleukin-1 beta production	4	22.2222	2.41336e-05	Q99731, P10147, P05231, P01375	18	65	19256	65.8325	0.0128763	0.000589078	0.000528744
GOTERM_BP_DIRECT	GO:0006935~chemotaxis	7	38.8889	8.93573e-10	P78423, P78556, P51671, P00749, P02778, P10147, P13500	18	128	19256	58.5035	4.79849e-07	5.99811e-08	5.38378e-08
GOTERM_BP_DIRECT	GO:0043406~positive regulation of MAP kinase activity	3	16.6667	0.00109851	P15692, P20783, P01375	18	56	19256	57.3095	0.445798	0.0147475	0.0132371
GOTERM_BP_DIRECT	GO:0033138~positive regulation of peptidyl-serine phosphorylation	4	22.2222	3.71051e-05	P15692, P05231, P20783, P01375	18	75	19256	57.0548	0.0197286	0.000866323	0.000777593
GOTERM_BP_DIRECT	GO:0050731~positive regulation of peptidyl-tyrosine phosphorylation	4	22.2222	5.78642e-05	P15692, P05231, P01135, P20783	18	87	19256	49.1852	0.0305961	0.00124292	0.00111562
GOTERM_BP_DIRECT	GO:0042531~positive regulation of tyrosine phosphorylation of STAT protein	3	16.6667	0.00152216	Q14116, P05231, P01375	18	66	19256	48.6263	0.558695	0.0194618	0.0174685
GOTERM_BP_DIRECT	GO:1901224~positive regulation of NIK/NF-kappaB signaling	3	16.6667	0.00156818	Q14116, Q99731, P01375	18	67	19256	47.9005	0.569485	0.019584	0.0175782
GOTERM_BP_DIRECT	GO:0071356~cellular response to tumor necrosis factor	6	33.3333	9.78703e-08	P78423, P78556, P51671, Q99731, P10147, P13500	18	137	19256	46.8516	5.2555e-05	4.0428e-06	3.62873e-06
GOTERM_BP_DIRECT	GO:0098586~cellular response to virus	4	22.2222	7.28975e-05	Q99731, P02778, P05231, Q08334	18	94	19256	45.5225	0.038391	0.00144985	0.00130136
GOTERM_BP_DIRECT	GO:0043547~positive regulation of GTPase activity	6	33.3333	1.39179e-07	P78423, P78556, P51671, Q99731, P10147, P13500	18	147	19256	43.6644	7.47361e-05	5.33849e-06	4.79172e-06
GOTERM_BP_DIRECT	GO:0032729~positive regulation of interferon-gamma production	3	16.6667	0.0021178	P01374, Q14116, P01375	18	78	19256	41.1453	0.679689	0.0252724	0.022684
GOTERM_BP_DIRECT	GO:0050729~positive regulation of inflammatory response	4	22.2222	0.000113238	P78423, Q14116, P10147, P01375	18	109	19256	39.2579	0.0590002	0.00209686	0.0018821
GOTERM_BP_DIRECT	GO:0070374~positive regulation of ERK1 and ERK2 cascade	8	44.4444	4.62357e-10	P78423, P78556, P51671, Q99731, P15692, P10147, P13500, P01375	18	224	19256	38.2063	2.48286e-07	3.54694e-08	3.18366e-08
GOTERM_BP_DIRECT	GO:0019221~cytokine-mediated signaling pathway	5	27.7778	7.18194e-06	P78423, P42702, P05231, Q08334, P13500	18	147	19256	36.387	0.00384929	0.000214261	0.000192316
GOTERM_BP_DIRECT	GO:0051897~positive regulation of protein kinase B signaling	6	33.3333	4.48764e-07	P78423, Q14116, Q99731, P15692, P10147, P01375	18	186	19256	34.509	0.000240957	1.60658e-05	1.44203e-05
GOTERM_BP_DIRECT	GO:0050830~defense response to Gram-positive bacterium	4	22.2222	0.000182238	P01374, Q14116, P05231, P01375	18	128	19256	33.4306	0.0932339	0.00315683	0.00283351
GOTERM_BP_DIRECT	GO:0007267~cell-cell signaling	7	38.8889	3.09531e-08	P01374, P78423, P78556, Q14116, P02778, P10147, P20783	18	231	19256	32.4175	1.66217e-05	1.51108e-06	1.35631e-06
GOTERM_BP_DIRECT	GO:0043410~positive regulation of MAPK cascade	5	27.7778	1.18928e-05	P78423, P15692, P05231, P01135, P01375	18	167	19256	32.0293	0.00636614	0.000336129	0.000301702
GOTERM_BP_DIRECT	GO:0008360~regulation of cell shape	4	22.2222	0.000213248	P51671, P15692, P10147, P13500	18	135	19256	31.6971	0.108212	0.00347013	0.00311472
GOTERM_BP_DIRECT	GO:0009615~response to virus	3	16.6667	0.00401194	P51671, Q99731, P01375	18	108	19256	29.716	0.88453	0.0458386	0.0411437
GOTERM_BP_DIRECT	GO:0006874~cellular calcium ion homeostasis	3	16.6667	0.0041583	P51671, Q99731, P10147	18	110	19256	29.1758	0.893293	0.0463838	0.0416331
GOTERM_BP_DIRECT	GO:0032760~positive regulation of tumor necrosis factor production	3	16.6667	0.00423241	Q99731, P10147, P05231	18	111	19256	28.9129	0.897473	0.0463838	0.0416331
GOTERM_BP_DIRECT	GO:0006954~inflammatory response	11	61.1111	3.46261e-13	P78423, P78556, P51671, Q14116, Q99731, P02778, P10147, P05231, Q08334, P13500, P01375	18	417	19256	28.2196	1.85952e-10	1.85942e-10	1.66898e-10
GOTERM_BP_DIRECT	GO:0001666~response to hypoxia	4	22.2222	0.000464489	P01374, P00749, P15692, P01375	18	176	19256	24.3131	0.220801	0.00712659	0.00639668
GOTERM_BP_DIRECT	GO:0071222~cellular response to lipopolysaccharide	4	22.2222	0.00058067	P02778, P05231, P13500, P01375	18	190	19256	22.5216	0.267953	0.00866166	0.00777452
GOTERM_BP_DIRECT	GO:0030335~positive regulation of cell migration	5	27.7778	6.43384e-05	P51671, P00749, P15692, P10147, P20783	18	257	19256	20.8128	0.0339608	0.00132884	0.00119274
GOTERM_BP_DIRECT	GO:0043123~positive regulation of I-kappaB kinase/NF-kappaB signaling	4	22.2222	0.000820341	P78423, Q99731, P15692, P01375	18	214	19256	19.9958	0.356417	0.0112955	0.0101386
GOTERM_BP_DIRECT	GO:0006955~immune response	9	50	3.63157e-09	P78423, P78556, P51671, Q14116, Q99731, P10147, Q08334, P13500, P01375	18	496	19256	19.4113	1.95015e-06	2.16684e-07	1.94491e-07
GOTERM_BP_DIRECT	GO:0001525~angiogenesis	4	22.2222	0.00131483	Q14116, P15692, P13500, P01135	18	252	19256	16.9806	0.506645	0.017221	0.0154572
GOTERM_BP_DIRECT	GO:0008284~positive regulation of cell proliferation	7	38.8889	3.02164e-06	P78423, P42702, P15692, P02778, P05231, P01135, P20783	18	504	19256	14.858	0.00162131	9.54483e-05	8.56724e-05
GOTERM_BP_DIRECT	GO:0007186~G-protein coupled receptor signaling pathway	7	38.8889	0.000111779	P78423, P78556, P51671, Q99731, P02778, P10147, P13500	18	953	19256	7.85776	0.0582624	0.00209686	0.0018821
GOTERM_BP_DIRECT	GO:0007165~signal transduction	8	44.4444	5.23809e-05	P01374, P78556, P51671, P00749, P02778, Q08334, P13500, P20783	18	1251	19256	6.8411	0.0277373	0.00117202	0.00105198
GOTERM_BP_DIRECT	GO:0045944~positive regulation of transcription from RNA polymerase II promoter	6	33.3333	0.00341648	P78423, Q14116, P15692, P02778, P05231, P01375	18	1230	19256	5.21843	0.840831	0.0398837	0.0357988
GOTERM_MF_DIRECT	GO:0048020~CCR chemokine receptor binding	6	33.3333	3.62856e-11	P78423, P78556, P51671, Q99731, P10147, P13500	18	29	18883	217.046	1.9957e-09	9.97853e-10	9.61567e-10
GOTERM_MF_DIRECT	GO:0008009~chemokine activity	7	38.8889	3.46385e-12	P78423, P78556, P51671, Q99731, P02778, P10147, P13500	18	51	18883	143.988	1.90514e-10	1.90512e-10	1.83584e-10
GOTERM_MF_DIRECT	GO:0042056~chemoattractant activity	5	27.7778	3.62581e-08	P78423, P15692, P02778, P10147, P20783	18	39	18883	134.494	1.99419e-06	6.64731e-07	6.40559e-07
GOTERM_MF_DIRECT	GO:0048018~receptor agonist activity	3	16.6667	0.00153472	P51671, P15692, P01135	18	65	18883	48.4179	0.0810051	0.0105512	0.0101676
GOTERM_MF_DIRECT	GO:0005125~cytokine activity	5	27.7778	2.2686e-05	P01374, Q14116, P15692, P05231, P01375	18	193	18883	27.1776	0.00124697	0.000311933	0.00030059
GOTERM_MF_DIRECT	GO:0008083~growth factor activity	4	22.2222	0.000399944	P15692, P05231, P01135, P20783	18	164	18883	25.5867	0.0217611	0.00366615	0.00353284
GOTERM_MF_DIRECT	GO:0005102~receptor binding	5	27.7778	0.000312146	P01374, P78423, P02778, P13500, P20783	18	380	18883	13.8034	0.0170242	0.00343361	0.00330875
GOTERM_MF_DIRECT	GO:0005515~protein binding	18	100	0.00118578	P78423, P01374, P78556, P51671, Q14116, P10147, Q08334, P13500, Q07011, P00749, Q99731, P42702, P15692, P02778, P05231, P01135, P20783, P01375	18	12707	18883	1.48603	0.0631728	0.00931682	0.00897803
GOTERM_CC_DIRECT	GO:0009897~external side of plasma membrane	5	27.7778	0.000295657	P00749, P42702, P02778, Q07011, P01375	18	407	20521	14.0056	0.0126346	0.00423774	0.00423774
GOTERM_CC_DIRECT	GO:0005615~extracellular space	15	83.3333	2.11448e-12	P78423, P01374, P78556, P51671, Q14116, P10147, P13500, P00749, Q99731, P15692, P02778, P05231, P01135, P20783, P01375	18	1931	20521	8.85595	9.09248e-11	9.09227e-11	9.09227e-11
GOTERM_CC_DIRECT	GO:0009986~cell surface	5	27.7778	0.00165055	P78423, P00749, P15692, P01135, P01375	18	644	20521	8.85136	0.0685683	0.0177434	0.0177434
GOTERM_CC_DIRECT	GO:0005576~extracellular region	14	77.7778	3.19624e-10	P78423, P78556, P51671, Q14116, P10147, P13500, P00749, Q99731, P15692, P02778, P05231, P01135, P20783, P01375	18	2172	20521	7.34842	1.37438e-08	6.87192e-09	6.87192e-09
KEGG_PATHWAY	hsa04061:Viral protein interaction with cytokine and cytokine receptor	12	66.6667	3.21288e-18	P01374, P78423, P78556, P51671, Q14116, Q99731, P02778, P10147, P05231, Q08334, P13500, P01375	18	100	8662	57.7467	3.3414e-16	3.3414e-16	2.63456e-16
KEGG_PATHWAY	hsa05143:African trypanosomiasis	3	16.6667	0.00231906	Q14116, P05231, P01375	18	37	8662	39.018	0.214522	0.0150739	0.0118852
KEGG_PATHWAY	hsa05144:Malaria	4	22.2222	0.000116262	Q14116, P05231, P13500, P01375	18	50	8662	38.4978	0.0120192	0.00151141	0.00119169
KEGG_PATHWAY	hsa05323:Rheumatoid arthritis	7	38.8889	1.46465e-08	P78556, Q14116, P15692, P10147, P05231, P13500, P01375	18	93	8662	36.221	1.52323e-06	5.07745e-07	4.00337e-07
KEGG_PATHWAY	hsa04657:IL-17 signaling pathway	6	33.3333	7.54813e-07	P78556, P51671, P02778, P05231, P13500, P01375	18	94	8662	30.7163	7.84976e-05	1.57001e-05	1.23789e-05
KEGG_PATHWAY	hsa04668:TNF signaling pathway	7	38.8889	5.00765e-08	P01374, P78423, P78556, P02778, P05231, P13500, P01375	18	114	8662	29.5487	5.20795e-06	1.30199e-06	1.02657e-06
KEGG_PATHWAY	hsa05134:Legionellosis	3	16.6667	0.00524626	Q14116, P05231, P01375	18	56	8662	25.7798	0.421344	0.0290454	0.0229012
KEGG_PATHWAY	hsa04060:Cytokine-cytokine receptor interaction	14	77.7778	1.45742e-16	P78423, P01374, P78556, P51671, Q14116, P10147, Q08334, P13500, Q07011, Q99731, P42702, P02778, P05231, P01375	18	297	8662	22.6839	1.15463e-14	7.57859e-15	5.97543e-15
KEGG_PATHWAY	hsa05321:Inflammatory bowel disease	3	16.6667	0.00701281	Q14116, P05231, P01375	18	65	8662	22.2103	0.519006	0.0364666	0.0287525
KEGG_PATHWAY	hsa04933:AGE-RAGE signaling pathway in diabetic complications	4	22.2222	0.000902666	P15692, P05231, P13500, P01375	18	100	8662	19.2489	0.0896441	0.00809314	0.00638113
KEGG_PATHWAY	hsa05142:Chagas disease	4	22.2222	0.000956164	P10147, P05231, P13500, P01375	18	102	8662	18.8715	0.0946998	0.00809314	0.00638113
KEGG_PATHWAY	hsa04064:NF-kappa B signaling pathway	4	22.2222	0.00101164	P01374, P00749, Q99731, P01375	18	104	8662	18.5085	0.0999132	0.00809314	0.00638113
KEGG_PATHWAY	hsa01521:EGFR tyrosine kinase inhibitor resistance	3	16.6667	0.0102217	P15692, P05231, P01135	18	79	8662	18.2743	0.656487	0.048321	0.0380992
KEGG_PATHWAY	hsa04620:Toll-like receptor signaling pathway	4	22.2222	0.00112865	P02778, P10147, P05231, P01375	18	108	8662	17.823	0.110811	0.00838427	0.00661067
KEGG_PATHWAY	hsa04062:Chemokine signaling pathway	7	38.8889	1.10789e-06	P78423, P78556, P51671, Q99731, P02778, P10147, P13500	18	192	8662	17.5446	0.000115214	1.92034e-05	1.51411e-05
KEGG_PATHWAY	hsa04623:Cytosolic DNA-sensing pathway	3	16.6667	0.0112382	Q14116, P02778, P05231	18	83	8662	17.3936	0.691302	0.0508163	0.0400667
KEGG_PATHWAY	hsa05163:Human cytomegalovirus infection	7	38.8889	2.79887e-06	P78423, P15692, P10147, P05231, Q08334, P13500, P01375	18	225	8662	14.9714	0.00029104	4.15832e-05	3.27867e-05
KEGG_PATHWAY	hsa05164:Influenza A	5	27.7778	0.000285462	Q14116, P02778, P05231, P13500, P01375	18	171	8662	14.0708	0.0292558	0.00329867	0.00260087
KEGG_PATHWAY	hsa05135:Yersinia infection	4	22.2222	0.00223739	Q14116, P05231, P13500, P01375	18	137	8662	14.0503	0.207806	0.0150739	0.0118852
KEGG_PATHWAY	hsa05417:Lipid and atherosclerosis	5	27.7778	0.000681264	Q14116, P10147, P05231, P13500, P01375	18	215	8662	11.1912	0.0684222	0.00708515	0.00558636
KEGG_PATHWAY	hsa05152:Tuberculosis	4	22.2222	0.0048418	Q14116, P05231, Q08334, P01375	18	180	8662	10.6938	0.396356	0.0290454	0.0229012
KEGG_PATHWAY	hsa04621:NOD-like receptor signaling pathway	4	22.2222	0.00530637	Q14116, P05231, P13500, P01375	18	186	8662	10.3489	0.42497	0.0290454	0.0229012
KEGG_PATHWAY	hsa05171:Coronavirus disease - COVID-19	4	22.2222	0.00988437	P02778, P05231, P13500, P01375	18	233	8662	8.26133	0.644094	0.048321	0.0380992

## Sheet: Table S8 Correlation Biomarkers
Table S8: Correlation matrix of biomarkers, p-values
	MCP1 14d	TNF⍺ 14d	IL6 14d	TNFb 14d	IL12B 14d	CCL11 14d	CCL20 14d	IL10RB 14d	CX3CL1 14d	VEGFa 14d	TGFa 14d	NT3 14d	CCL19 14d
MCP1 14d		0.012	0.074	0.064	0.03	0.001	0.274	0.066	0.016	0.21	0.04	0.002	0.01
TNF⍺ 14d	0.012		0.035	0.013	0.254	0.051	0.708	0.014	0.002	0.111	0.069	0.011	0.035
IL6 14d	0.074	0.035		0.002	0.289	0.138	0.988	0.135	0.003	0.016	0.043	0.198	0.014
TNFb 14d	0.064	0.013	0.002		0.154	0.075	0.59	0.015	0.005	0.033	0.007	0.188	0.008
IL12B 14d	0.03	0.254	0.289	0.154		0.033	0.025	0.06	0.303	0.854	0.023	0.173	0.096
CCL11 14d	0.001	0.051	0.138	0.075	0.033		0.153	0.058	0.068	0.179	0.014	0.012	0.007
CCL20 14d	0.274	0.708	0.988	0.59	0.025	0.153		0.23	0.924	0.651	0.293	0.324	0.629
IL10RB 14d	0.066	0.014	0.135	0.015	0.06	0.058	0.23		0.106	0.439	0.007	0.114	0.076
CX3CL1 14d	0.016	0.002	0.003	0.005	0.303	0.068	0.924	0.106		0.011	0.081	0.049	0.007
VEGFa 14d	0.21	0.111	0.016	0.033	0.854	0.179	0.651	0.439	0.011		0.189	0.321	0.022
TGFa 14d	0.04	0.069	0.043	0.007	0.023	0.014	0.293	0.007	0.081	0.189		0.208	0.004
NT3 14d	0.002	0.011	0.198	0.188	0.173	0.012	0.324	0.114	0.049	0.321	0.208		0.107
CCL19 14d	0.01	0.035	0.014	0.008	0.096	0.007	0.629	0.076	0.007	0.022	0.004	0.107
	green = p<0.05

## Sheet: Table S9 Olink Raw Data CSF
Table S9: Raw Expression Values from Olink PEA of CSF biomarkers per case and timepoint
Assay	Animal	Age	Group	Timepoint	GroupxTime	MCP-1	HGF	TGF-alpha	CD40	CCL3	VEGFA	CSF-1	IL8	CXCL11	4E-BP1	uPA	IL6	IL-12B	LIF-R	IL-10RB	IL18	TNFRSF9	CX3CL1	CCL19	CXCL10	LAP TGF-beta-1	FGF-21	CCL11	OPG	MCP4	ADA	FGF-19	CST5	TWEAK	CDCP1	SCF	DNER	FGF-5	IL18 R1	Flt3L	MCP2	IL7	MMP1	CCL4
P_A1	SM72	19	1	1	1_1	11.883	6.26197	4.74114	9.00046	2.80124	8.70125	7.94236	3.4657	3.07195	7.82781	5.46333	4.14135	2.70253	2.39707	3.62589	3.47955	1.5418	0.96137	8.16061	9.05673	3.44305	0.80353	3.50616	7.75291	13.5277	5.19088	3.99917	4.10067	7.92456	2.44321	3.30075	8.57483	2.6366	1.36118	6.05038	4.81444	1.03726	6.09086	4.10731
P_A2	SM72	19	1	2	1_2	12.6927	6.07591	4.87817	9.10572	2.69707	8.59424	8.20236	3.19483	1.31517	2.69995	3.82665	7.37487	2.74955	2.4976	3.60036	3.43485	1.95448	1.44349	7.24903	7.78485	3.58126	1.03149	2.69389	8.13825	10.5123	4.96615	4.47202	4.08662	8.2058	2.65891	3.51927	8.63054	3.12083	1.3622	6.10081	5.13285	0.88464	3.30162	3.84731
P_A3	SM72	19	1	3	1_3	11.4099	5.58829	4.31853	8.41323	2.29627	7.80933	7.58288	1.57275	1.19213	3.05011	4.47834	3.80464	2.21201	1.75753	3.09781	3.10104	1.54012	0.27383	5.29912	7.34537	2.97597	0.51322	1.73886	7.00592	11.7644	4.32318	2.43481	3.81428	7.41025	1.96747	2.69873	8.24206	2.14925	0.87131	5.96391	4.09741	0.94944	3.342	3.4179
P_A4	SM72	19	1	4	1_4	11.6051	5.51457	4.32282	8.39911	2.61975	7.92236	7.54211	1.67595	1.70197	1.57083	4.28564	3.80601	1.89573	1.73413	3.2115	2.75189	1.70041	0.26821	5.2756	7.66754	2.89823	0.94968	1.74786	6.90713	11.8	4.45714	2.70778	3.93925	7.44989	2.00889	2.88993	8.29272	2.44376	0.8463	5.53633	4.05354	1.03029	3.31151	3.83944
P_A5	SM72	19	1	5	1_5	11.4434	5.46249	3.85863	8.25043	2.00619	7.77418	7.47889	2.44809	1.87893	1.3675	4.20664	3.51303	1.84985	1.6806	2.77346	2.84967	1.51334	0.61913	5.63519	8.23478	2.86881	0.52917	2.56043	6.82147	12.3919	3.84343	2.72301	3.69707	7.6145	1.86596	2.5812	8.08155	2.2667	1.00821	5.63944	4.25866	0.72197	3.63391	3.24272
P_B1	SM77	22	1	1	1_1	12.6698	5.98959	4.76232	8.87879	2.57293	9.12411	7.98295	2.85448	3.17105	5.70252	5.3376	4.00769	3.45224	1.66581	3.60338	2.80971	2.5195	1.24587	6.75855	8.73626	3.61646	1.58649	2.6251	7.09446	12.2591	5.04605	4.21995	4.15114	8.11157	2.89788	3.40799	8.75699	3.15943	1.78418	6.15583	5.17849	1.45451	5.30403	3.92422
P_B2	SM77	22	1	2	1_2	11.9825	5.32076	4.18053	8.39777	1.94728	8.42976	7.88321	2.08131	1.00842	2.03173	4.32091	4.09159	2.74415	1.28951	3.40882	2.65203	2.10597	0.66431	6.11428	7.1841	3.07949	0.70029	1.54262	7.21598	9.83142	4.60816	3.90182	3.90799	7.55521	2.06459	2.95019	8.57385	3.07972	0.38773	6.00263	3.88446	0.92512	3.00144	3.38684
P_B3	SM77	22	1	3	1_3	12.2847	5.92994	4.448	8.79912	2.42792	9.21745	8.10295	2.86598	2.38642	4.00674	5.53664	3.91208	3.32499	1.67061	3.79191	2.7759	2.56153	0.98914	5.83251	8.35376	3.80649	0.69089	1.83825	7.27397	11.2099	4.90153	3.97261	5.36433	7.8453	2.88478	3.35627	8.66909	3.23417	1.18454	6.28885	4.98041	1.2529	4.51506	3.78106
P_B4	SM77	22	1	4	1_4	12.0407	5.49472	4.24527	8.35067	2.1334	8.89015	7.7125	1.65055	1.70141	2.48696	4.68478	3.64344	2.96577	1.38931	3.43222	2.57034	2.98804	0.60666	5.14434	7.58988	3.16029	1.10764	1.43002	6.80127	10.4332	4.78533	3.45918	3.83183	7.5544	2.67194	2.8025	8.55352	2.99307	1.49325	5.81649	4.3032	0.86062	3.54882	3.51762
P_B5	SM77	22	1	5	1_5	12.3522	5.79049	4.27853	8.5148	2.44979	9.15618	7.77194	2.17307	2.93327	3.84104	5.07033	3.7382	3.12008	1.33766	3.49125	2.68159	2.85795	0.73045	6.53986	8.28991	3.10381	0.93617	2.14535	6.92103	11.3394	4.86844	3.9874	3.94065	8.08712	2.86749	3.19551	8.61147	2.96307	0.88964	6.0345	4.59971	1.15536	4.37178	3.76739
P_C1	SM76	19	2	1	2_1	12.0074	6.19935	4.45724	8.77964	2.18921	9.18933	8.2652	2.62276	2.01152	3.83214	4.93482	3.97957	3.3606	1.30952	3.26791	2.54682	1.81064	1.32059	7.54111	9.16516	3.42208	1.32205	3.42502	7.44816	8.71524	4.65577	4.93362	4.00607	8.4328	3.5094	3.04531	8.6795	2.98605	1.3575	6.07683	5.24247	1.20323	5.56084	3.8115
P_C2	SM76	19	2	2	2_2	11.2442	5.85633	4.25338	8.61314	2.10632	8.79153	8.11614	2.04765	0.78698	2.38289	4.08644	4.55177	3.00289	1.46637	3.42583	2.67545	1.78402	1.10911	5.71891	7.55128	3.29853	0.40597	2.29295	7.293	5.64441	4.70675	5.31296	3.91424	7.98496	2.95516	2.9755	8.76315	2.97199	1.47879	5.84996	4.09507	1.02533	3.89427	3.40931
P_C3	SM76	19	2	3	2_3	11.5254	5.93524	4.23128	8.41952	2.26973	8.905	7.91592	1.75585	1.29781	1.52596	4.69967	3.85022	3.10025	1.35281	3.22	2.63909	1.90716	0.48906	5.95031	7.9587	3.30611	0.73258	2.00833	6.90404	7.49561	4.59149	4.45774	3.95773	8.13003	3.54716	3.16513	8.56644	2.73498	1.34939	5.88114	4.11574	1.37399	3.7255	3.77848
P_C4	SM76	19	2	4	2_4	11.5667	6.10506	4.49704	8.54601	2.37365	9.21778	8.12183	2.2848	1.39762	4.26811	4.57669	4.13489	3.18188	1.37847	3.04827	2.52577	1.92047	0.78768	5.74494	8.05137	3.14439	0.38785	1.74574	7.14292	7.04233	4.5583	4.65215	4.02703	8.267	3.56808	3.35478	8.68547	2.87234	1.1981	5.91346	4.59698	0.88151	3.9709	3.98086
P_D1	AM385	21	1	1	1_1	12.2795	5.99709	4.5708	10.0166	2.3778	8.47936	7.76127	3.13337	2.27369	4.01757	5.188	5.09414	2.44111	1.35222	3.66614	2.65144	1.46963	0.38085	5.88704	8.44629	3.27233	0.43651	2.40907	7.39501	9.53359	4.62513	6.0712	4.11055	7.9111	2.6253	3.13018	8.90931	2.26578	0.99166	5.57122	4.31654	1.07597	5.01137	3.61762
P_D2	AM385	21	1	2	1_2	12.3476	5.44315	4.02717	9.6434	1.86366	7.84508	7.79519	1.77303	1.53116	1.59389	3.99897	5.26133	1.97208	1.24344	3.39784	2.65407	1.28753	0.47329	5.83592	7.70108	3.38919	0.85619	1.56436	7.3588	8.02006	4.41185	4.95695	4.02804	7.46647	2.18243	2.46231	8.8604	2.27809	1.25834	5.16895	4.0072	0.82809	2.51409	3.37893
P_D3	AM385	21	1	3	1_3	11.6643	5.05581	4.01962	9.29434	1.80114	7.66505	7.2895	1.47144	1.37475	1.48231	3.76738	4.27495	1.6087	0.88077	2.97153	2.09639	0.90093	0.49964	5.05987	7.01435	2.97857	0.58771	1.05812	6.73514	7.24705	3.92859	4.49163	3.92154	7.16921	1.96591	2.1918	8.58826	1.92911	0.977	4.96359	3.64018	0.58915	2.65743	3.06458
P_D4	AM385	21	1	4	1_4	12.2344	5.58245	4.09882	9.5695	2.27879	8.1882	7.59189	1.77558	1.51039	2.24756	4.4218	4.50054	1.98839	1.22348	3.58083	2.31682	1.34705	0.4615	4.91844	8.11609	3.06431	0.709	1.60243	7.04522	9.04406	4.25427	5.23709	4.0187	7.60464	2.42711	2.59713	8.77687	2.14612	0.89227	5.27942	4.29097	0.81381	2.96648	3.41858
P_D5	AM385	21	1	5	1_5	12.3691	5.61172	4.44184	9.58806	2.15722	8.48576	7.46082	1.9533	1.92356	2.2922	4.22076	4.89752	2.12399	1.1161	3.21798	2.45311	1.58803	1.18227	4.78519	8.3862	2.68713	0.34939	1.51194	6.90618	9.51294	4.1185	4.7398	4.04682	7.7797	2.48648	2.58057	8.69896	2.26011	1.15856	5.17607	4.63234	1.00836	3.44507	3.25743
P_E1	SM80	18	2	1	2_1	12.2695	6.15817	4.68418	8.79505	2.65406	9.07429	8.20077	2.81201	2.32903	3.03803	5.32121	4.33867	2.8461	1.56366	3.60972	2.66783	2.32237	1.41091	6.33431	8.62229	3.48211	1.4377	2.52377	7.10046	11.3457	4.38304	4.06093	5.05405	8.11077	2.42218	3.17277	8.81247	2.84913	1.52275	6.09927	5.31432	1.38088	4.88361	3.9509
P_E2	SM80	18	2	2	2_2	11.6561	5.34363	4.06006	8.06869	1.80595	7.81108	7.8154	1.5619	1.2505	1.74604	4.03616	4.75118	1.82573	1.17136	2.97774	2.19625	1.77832	0.7939	5.9939	7.43207	3.03029	0.46537	1.19384	6.87358	8.50647	3.81276	3.11998	5.11095	7.33892	1.64674	2.67229	8.46183	2.15559	0.69818	5.55355	3.68036	0.86033	3.26029	3.27188
P_E3	SM80	18	2	3	2_3	11.7984	5.62941	4.51225	8.41035	2.39577	8.64632	7.92777	1.80223	1.92065	2.47417	4.54171	4.22357	2.97037	1.49509	3.34748	2.52241	2.38068	1.21827	6.68856	8.17371	3.0739	1.0809	1.68409	6.65723	10.0563	4.33429	3.29019	4.00418	7.7597	2.68564	2.74123	8.69889	2.84638	1.25953	6.02775	4.50626	1.21074	3.59419	3.46024
P_E4	SM80	18	2	4	2_4	11.8638	5.71249	4.47043	8.44476	2.21041	8.72773	8.09065	1.68667	1.39296	2.43422	4.80125	4.07546	2.80493	1.33807	3.32085	2.35532	2.14499	0.66675	5.81368	7.47108	3.21291	0.4243	1.39172	6.79264	9.29828	4.02084	3.47144	3.98814	7.7147	2.15781	2.99118	8.69449	2.80892	0.59355	6.06543	3.91492	0.72868	3.73353	3.70374
P_E5	SM80	18	2	5	2_5	12.2581	6.54257	4.83513	8.94431	2.53804	9.41727	8.17085	4.85433	3.2488	7.10951	6.23211	4.59681	3.21049	1.81327	4.21205	3.40161	2.58768	2.04723	7.89845	9.25582	3.23111	1.80447	4.19555	7.28304	11.7116	5.14165	4.95064	4.28856	8.42252	3.37111	3.58379	8.81473	3.07287	1.28857	6.17773	4.91688	1.69756	8.96224	3.95491
P_F1	SM75	22	1	1	1_1	11.7175	5.36196	4.27455	7.68781	1.80654	8.39438	7.56209	1.5003	2.80241	1.61976	5.00757	4.01356	2.50973	2.43919	3.20796	1.94249	1.58272	0.61199	5.81057	9.16074	3.09846	0.53298	2.0181	7.03523	7.85278	3.99115	3.99231	3.98737	7.73613	1.71586	3.15139	8.23821	2.42466	1.2724	5.68386	3.99349	1.12469	4.3917	2.97829
P_F2	SM75	22	1	2	1_2	11.5463	5.42204	4.34752	7.84952	1.8376	8.43589	7.73054	1.87058	2.49123	1.94927	4.81172	4.28451	2.23314	2.16139	3.40784	2.29758	1.73681	0.9122	6.79221	9.02331	3.39501	1.35079	2.63941	7.37923	7.42718	4.24962	4.49525	4.0657	7.63749	1.87012	3.01775	8.52025	2.6791	1.66215	5.54863	3.92592	1.25659	4.06468	3.03182
P_F3	SM75	22	1	3	1_3	12.2505	5.36419	4.43588	7.84251	1.9854	8.44762	7.68926	1.38316	2.73433	1.64587	4.6323	4.76465	2.44516	1.94974	3.31503	2.42623	1.66057	0.97706	5.88429	8.82062	3.17185	0.93591	2.02026	7.1278	7.46404	4.38728	3.69187	3.95292	7.8179	2.14915	2.92237	8.54537	2.54156	1.57747	5.55828	4.47667	1.27217	4.45789	3.20966
P_F4	SM75	22	1	4	1_4	12.0184	5.18789	4.29958	7.76352	1.66846	8.51808	7.62353	1.63496	2.43841	2.15589	4.77861	4.33066	2.38864	1.77522	3.12802	2.31861	1.31278	0.34597	6.19613	8.48111	3.02527	0.15732	2.02327	7.15591	7.76617	4.09662	3.87209	3.75854	7.65864	1.90789	2.95062	8.40938	2.3644	1.27246	5.59381	3.9474	0.89797	4.78064	3.26415
P_F5	SM75	22	1	5	1_5	11.803	5.11525	4.11472	7.74233	1.67388	8.24328	7.32563	2.25029	2.58831	2.48124	4.45551	4.46793	2.14245	1.68968	2.87743	2.33871	1.38335	0.55881	4.93318	8.62922	3.03279	0.33709	2.72972	6.80304	8.02191	3.87394	3.59543	3.81266	7.6382	1.63472	2.93326	8.28056	2.08244	1.03752	5.46602	4.19169	0.9082	4.65777	2.9517
P_G1	SM74	20	2	1	2_1	11.9994	5.54735	4.25887	7.91179	1.86151	8.4176	7.59455	1.685	1.62319	2.66268	4.4016	3.71971	2.52719	1.52396	3.348	3.27695	1.42859	0.8233	4.06841	8.61428	3.49806	1.11635	1.71065	6.67916	10.952	4.78685	3.19733	3.99826	7.74712	2.27215	2.82318	8.60059	2.97321	1.0942	5.36127	4.36111	1.2733	4.18179	3.48536
P_G2	SM74	20	2	2	2_2	11.407	5.09813	3.95715	7.29801	1.60717	7.53493	7.3074	1.31637	1.31988	1.93757	3.53343	4.68266	1.89007	1.28037	3.0315	3.41563	1.37331	0.0485	4.40086	6.50609	3.15861	0.97551	1.20556	6.65837	7.97275	4.70964	3.89053	3.72785	7.12607	1.16328	2.39792	8.37672	2.47185	1.00549	4.89517	3.02804	0.67492	2.3085	3.0098
P_G3	SM74	20	2	3	2_3	11.5812	5.2086	3.8655	7.22875	1.63284	7.79587	7.04258	0.74011	1.53476	1.42343	4.1228	3.24192	1.82116	1.13104	2.78963	3.08655	1.32803	0.23422	4.8369	7.28306	3.28525	0.35	1.09874	6.39367	9.7662	4.18031	2.42675	3.78799	7.31731	1.5031	2.3643	8.10295	2.46498	0.09164	5.01548	3.07548	0.81225	3.32565	3.00077
P_G4	SM74	20	2	4	2_4	12.2716	5.77501	4.23671	7.51881	2.03971	8.26963	7.60965	1.28281	2.49378	1.6609	4.46857	3.80247	2.38945	1.29227	3.01596	3.29086	1.88017	0.63872	5.59957	8.61709	3.49142	0.56499	1.6633	6.80235	11.0893	4.81773	2.95399	3.98281	7.80525	2.19986	2.6824	8.52931	2.8181	0.64394	5.45411	4.40001	1.18376	3.41452	3.5882
P_G5	SM74	20	2	5	2_5	12.0222	5.11989	3.82573	7.29961	1.8062	7.82286	7.33474	1.06167	1.97066	1.90959	3.81905	3.85494	2.20825	1.27054	3.09818	3.12821	1.57226	0.41271	3.90915	7.75116	3.16419	1.18902	1.6605	6.41691	10.4019	4.71692	2.81449	3.74436	7.63837	2.19206	2.36733	8.4141	2.75123	0.68086	5.09484	3.89761	1.12881	3.16858	3.03086
P_H1	SM73	22	2	1	2_1	12.4957	5.65756	4.33101	7.84382	2.0739	8.02468	7.76182	1.70434	1.61564	4.58146	4.83963	3.9806	2.53811	2.09533	3.74393	2.21808	1.90646	0.72262	5.71986	8.49916	2.91731	0.90455	2.68212	6.92618	8.6456	4.90259	2.68282	3.90387	7.73905	2.34959	2.48535	8.46972	2.26672	1.13161	5.30433	4.10142	0.77624	4.84391	3.66119
P_H2	SM73	22	2	2	2_2	12.038	5.37786	3.96701	7.64095	1.99599	7.66449	7.65314	2.10639	0.93913	1.4995	4.23477	4.38952	1.84154	1.91229	3.46569	1.89873	1.70696	0.83728	6.16771	7.20983	3.041	0.92611	1.682	7.16418	5.66528	4.57527	2.76502	3.83346	7.50409	2.08204	2.31319	8.3557	2.00151	0.86841	5.34196	3.42047	0.90027	2.9152	3.21457
P_H3	SM73	22	2	3	2_3	12.5045	5.75263	4.2625	7.77248	2.16246	7.95964	7.81617	1.71042	1.87375	2.94111	4.68104	3.86495	2.34466	1.87773	3.55684	2.17263	2.26232	0.91786	6.12664	8.24048	3.2798	0.54784	1.68276	6.91941	7.58014	4.33136	2.45381	3.87452	7.70581	2.08064	2.7241	8.43947	2.20929	0.74451	5.23381	3.67109	0.96458	3.6563	3.56117
P_H4	SM73	22	2	4	2_4	12.1476	5.21108	3.68845	7.2046	1.75592	7.36476	7.25026	1.02458	1.16495	1.50557	4.079	3.77569	1.94171	1.42004	3.23443	1.8741	2.04596	0.0724	5.40914	7.28702	2.58642	0.14638	1.63596	6.37902	6.93858	4.2083	1.9626	3.66735	7.15578	1.78683	2.38606	8.13027	1.71344	0.96284	4.83252	3.04672	0.62955	3.51874	3.25875
P_H5	SM73	22	2	5	2_5	12.6217	5.55033	4.05812	7.70652	2.03883	7.89051	7.43669	1.56526	2.08179	4.54397	4.52598	3.74591	2.25718	1.70955	3.3858	1.90703	2.30084	0.32431	5.11095	8.58989	2.79375	0.86899	2.3025	6.63806	8.36709	4.89032	2.59214	3.90182	7.85489	2.48144	2.47565	8.33604	2.14913	1.05727	5.13049	3.98049	0.76875	4.80442	3.47606

[truncated: 3 more sheets: Table S10 Raw ANOVA posthoc CSF, Table S11 Olink Normal CSF , Table S12 CSF 2Way ANOVA ]
